# Supplementary material for: Development of a diagnostic multivariable prediction model of a positive SARS-CoV-2 RT-PCR result in healthcare workers with suspected SARS-CoV-2 infection in hospital settings
Source: PLoS One. 2024 Dec 26;19(12):e0316207. doi: 10.1371/journal.pone.0316207 (PMC11670996; doi:10.1371/journal.pone.0316207)
Supplement: S1 Dataset — (XLSX) [file pone.0316207.s008.xlsx]

## Sheet: Dataset
ID	Episode_date	Age	Sex	Socioeconomic	Occupation	Service	Shift	Work_covid	Cont_est	Date_contest	Symptomatic	Date_symptoms	Fever	Cough	Dyspnea	Rhinorrhea	Odynophagia	Anosmia	Dysgeusia	Headache	Fatigue/weakness	Diarrhea	Myalgia	Arthralgias	Hypertension	Chroniccardiac	Hypothyroidism	Hyperthyroidism	Diabetes	Chronickidneydisease	Obesity	Asma	Neoplasia	HIV	Connective	Osteoarthritis	Migraine	Epilepsy	OSAHS	Chronicpulmonary	Liverdisease	Other	History_prev1	Date_history	Vaccine_covid	Positivity_ percentage	Epidemic_waves	Outcome_PCR	Date_PCR
1	2020-12-12	41.8447	1	1	5	2	1	1	1	2020-12-03	0		0	0	0	0	0	0	0	0	0	0	0	0	0	0	0	0	0	0	0	0	0	0	0	0	0	0	0	0	0	0	0		0	24.4	2	0	2020-12-14
2	2020-12-16	29.6477	0	3	1	3	2	1	1	2020-12-12	1	2020-12-16	0	0	0	0	1	0	0	0	0	0	0	0	0	0	0	0	0	0	0	0	0	0	0	0	0	0	0	0	0	0	0		0	24.2	2	0	2020-12-18
3	2021-12-27	29.2677	1	2	1	1	1	1	0		1	2021-12-26	1	0	0	1	1	0	0	0	1	0	0	0	0	0	0	0	0	0	0	0	0	0	0	0	0	0	0	0	0	0	1	6/55/2020	2	16.1	4	0	2021-12-27
4	2021-06-23	23.6117	1	2	5	2	2	0	0		1	2021-06-21	0	0	0	1	0	0	0	1	1	0	0	0	0	0	0	0	0	0	0	0	0	0	0	0	0	0	0	0	0	0	0		0	36.6	3	1	2021-06-23
5	2020-11-30	29.9695	0	2	1	2	1	1	0		1	2020-11-29	0	1	0	0	1	0	0	1	1	1	0	0	0	0	0	0	0	0	0	1	0	0	0	0	0	0	0	0	0	0	0		0	24.1	2	0	2020-12-02
6	2021-10-12	29.2122	1	2	1	4	2	1	0		1	2021-10-08	1	1	0	1	1	0	0	1	0	0	0	0	0	0	0	0	0	0	0	0	0	0	0	0	0	0	0	0	0	0	0		2	4.5	3	0	2021-10-12
7	2021-11-08	31.1068	0	2	1	4	2	1	0		1	2021-11-05	0	1	0	1	0	0	0	0	0	0	0	0	0	0	0	0	0	0	0	1	0	0	0	0	0	0	0	0	0	0	0		2	7.3	4	0	2021-11-08
8	2021-11-03	40.5409	1	2	1	5	2	1	0		1	2021-11-03	1	0	0	1	0	0	0	0	0	0	0	0	0	0	0	0	0	0	0	0	0	0	0	0	0	0	0	0	0	0	0		2	6.6	4	1	2021-11-03
9	2021-07-01	59.3398	1	3	1	4	2	1	0		1	2021-06-29	0	0	0	1	1	0	0	0	1	0	0	0	1	0	0	0	0	0	0	0	0	0	0	0	0	0	0	0	0	0	0		2	32.5	3	0	2021-07-01
10	2022-01-05	59.8655	1	3	1	4	2	1	1	2022-01-02	1	2022-01-04	0	0	0	1	0	0	0	0	0	0	0	0	1	0	0	0	0	0	0	0	0	0	0	0	0	0	0	0	0	0	0		2	36.8	4	1	2022-01-05
11	2021-06-30	43.0042	1	2	1	2	1	0	1	2021-06-28	1	2021-06-30	0	1	0	0	1	0	0	1	0	0	0	0	0	0	0	0	0	0	0	0	0	0	0	0	0	0	1	0	0	0	0		2	33.8	3	0	2021-07-01
12	2022-01-12	60.6256	1	3	1	5	1	0	1	2022-01-07	1	2022-01-10	0	0	0	0	1	0	0	0	0	0	0	0	0	0	0	0	0	0	0	0	0	0	0	0	0	0	0	0	0	0	0		2	45.2	4	0	2022-01-12
13	2022-01-14	42.6297	1	2	1	5	1	1	1	2022-01-10	1	2022-01-11	1	0	0	0	0	0	0	1	0	1	0	0	0	0	0	0	0	0	0	0	0	0	0	0	0	0	0	0	0	0	0		0	48.3	4	0	2022-01-14
14	2020-07-22	57.939	1	3	1	5	1	0	0		1	2020-07-12	0	0	0	0	1	0	0	0	1	0	0	0	0	0	0	0	0	0	0	0	0	0	0	0	0	0	0	0	0	0	0		0	33.2	1	0	2020-07-22
15	2021-10-20	39.9806	1	2	5	3	2	1	0		1	2021-10-19	1	1	0	1	1	0	0	1	1	0	0	0	0	0	0	0	0	0	0	0	0	0	0	0	0	0	0	0	0	0	0		2	5.3	3	0	2021-10-20
16	2022-01-12	38.9626	1	3	1	4	1	1	0		1	2022-01-11	0	0	0	1	0	0	0	0	0	0	0	0	0	0	0	0	0	0	0	0	0	0	0	0	0	0	0	0	0	0	0		2	45.2	4	1	2022-01-12
17	2021-04-20	39.9556	1	2	3	1	1	1	1	2021-04-17	1	2021-04-18	0	1	0	1	0	0	0	0	0	0	0	0	0	0	0	0	0	0	0	0	0	0	0	0	0	0	0	0	0	0	1	2020-08-24	2	27.3	3	0	2021-04-20
18	2021-08-20	40.294	1	2	3	1	1	1	0		1	2021-08-18	0	0	0	1	0	0	0	0	0	0	0	0	0	0	0	0	0	0	0	0	0	0	0	0	0	0	0	0	0	0	1	2020-08-24	2	7.1	3	0	2021-08-20
19	2022-01-21	40.7212	1	2	3	1	1	1	0		1	2022-01-19	1	1	0	1	0	1	1	1	1	0	0	0	0	0	0	0	0	0	0	0	0	0	0	0	0	0	0	0	0	0	1	2020-08-24	2	51.2	4	0	2022-01-21
20	2020-07-21	38.1193	1	2	1	4	2	1	0		1	2020-07-20	0	1	0	0	0	0	0	0	0	0	0	0	1	0	0	0	0	0	0	0	0	0	0	0	0	0	1	0	0	0	0		0	33.9	1	1	2020-07-21
21	2020-12-25	38.5548	1	2	1	4	2	1	0		1	2020-12-25	0	1	0	0	1	0	0	0	1	0	0	0	1	0	0	0	0	0	0	0	0	0	0	0	0	0	1	0	0	0	1	2020-07-21	0	26.1	2	0	2020-12-25
22	2021-06-29	37.2594	1	2	1	5	1	1	1	2021-06-22	1	2021-06-29	0	0	0	1	1	0	0	0	0	0	0	0	0	0	0	0	0	0	0	0	0	0	0	0	0	0	0	0	0	0	0		2	34.2	3	0	2021-06-30
23	2022-01-18	37.8225	1	2	1	5	1	1	0		1	2022-01-17	0	1	0	0	1	0	0	0	1	0	0	0	0	0	0	0	0	0	0	0	0	0	0	0	0	0	0	0	0	0	0		2	48.4	4	1	2022-01-18
24	2020-08-08	37.6505	1	3	1	1	2	0	1	2020-08-08	0		0	0	0	0	0	0	0	0	0	0	0	0	0	0	0	0	0	0	0	0	0	0	0	0	0	0	0	0	0	1	0		0	32.6	1	0	2020-08-10
25	2020-12-06	37.3786	1	2	5	6	1	0	0		1	2020-11-30	0	0	0	0	0	1	1	1	1	0	0	0	0	0	0	0	0	0	1	0	0	0	0	0	0	0	0	0	0	0	0		0	21.4	2	1	2020-12-07
26	2021-01-05	54.172	1	3	1	2	1	0	0		1	2021-01-04	0	0	0	0	0	1	1	1	0	0	0	0	1	0	0	0	0	0	0	0	0	0	1	0	0	0	0	0	0	0	0		0	33.2	2	1	2021-01-06
27	2020-12-06	51.7781	1	3	1	5	1	0	0		1	2020-12-06	0	1	0	0	1	0	0	0	0	1	0	0	0	0	0	0	0	0	0	0	0	0	0	0	0	0	0	0	0	0	0		0	21.4	2	0	2020-12-07
28	2022-01-20	52.2053	1	2	5	2	1	1	1	2022-01-18	1	2022-01-19	1	1	0	1	0	0	0	1	1	0	0	0	0	0	0	0	0	0	0	0	0	0	0	0	0	0	0	0	0	0	0		2	50	4	0	2022-01-20
29	2021-12-27	36.6463	1	1	2	5	1	0	1	2021-12-21	1	2021-12-25	0	0	0	0	0	0	0	1	1	0	0	0	0	0	0	0	0	0	0	0	0	0	0	0	0	0	0	0	0	0	1	2020-06-10	2	16.1	4	0	2021-12-27
30	2020-08-03	51.7032	1	2	1	5	1	0	0		1	2020-07-30	0	0	0	0	1	0	0	0	0	0	0	0	0	0	0	0	0	0	0	0	0	0	0	0	0	0	0	0	0	0	0		0	32.7	1	0	2020-08-04
31	2022-01-05	63.0763	1	3	1	5	1	0	0		1	2022-01-04	0	0	0	1	1	0	0	0	0	0	0	0	0	0	0	0	0	0	0	0	0	0	0	0	0	0	0	0	0	0	0		2	36.8	4	1	2022-01-06
32	2020-08-14	60.5243	1	2	4	6	1	0	1	2020-08-12	1	2020-08-13	0	0	0	0	1	0	0	0	0	0	0	0	0	0	0	0	0	0	0	0	0	0	0	0	0	0	0	0	0	0	0		0	29.9	1	0	2020-08-14
33	2021-02-08	61.018	1	2	4	6	1	0	0		1	2021-02-02	0	1	0	0	1	0	0	0	0	1	0	0	0	0	0	0	0	0	0	0	0	0	0	0	0	0	0	0	0	0	0		0	14.7	2	1	2021-02-09
34	2021-02-19	60.3994	1	3	4	1	1	0	0		1	2021-02-16	0	1	0	1	1	0	0	1	1	0	0	0	0	0	0	0	0	0	0	0	0	0	0	0	0	0	0	0	0	0	0		0	10.6	2	1	2021-02-19
35	2021-09-14	62.3467	1	3	1	5	1	0	0		1	2021-09-14	0	0	0	0	1	0	0	0	0	0	0	0	0	0	0	0	0	0	0	0	0	0	0	0	0	0	0	0	0	0	0		2	4.4	3	0	2021-09-14
36	2020-11-24	60.4938	1	2	4	1	1	1	0		1	2020-11-22	0	0	0	0	1	0	0	1	1	1	0	0	0	0	0	0	0	0	0	0	0	0	0	0	0	0	1	0	0	1	0		0	21.8	2	0	2020-11-27
37	2021-11-10	61.4674	1	2	4	1	1	1	0		1	2021-11-09	0	0	0	0	1	0	0	1	0	0	0	0	0	0	0	0	0	0	0	0	0	0	0	0	0	0	1	0	0	1	0		2	6.6	4	0	2021-11-10
38	2020-12-14	58.9542	1	1	4	5	1	0	0		1	2020-12-13	0	1	0	0	1	0	0	1	1	0	0	0	0	0	0	0	0	0	1	0	0	0	0	0	0	0	0	0	0	0	0		0	28.2	2	0	2020-12-15
39	2021-02-03	42.8155	0	1	5	3	2	1	1	2021-01-31	1	2021-02-02	0	0	0	0	0	1	1	1	1	1	0	0	1	0	0	1	0	0	0	0	0	0	0	0	0	0	0	0	0	0	0		0	14.2	2	0	2021-02-03
40	2021-05-11	41.5728	0	2	2	1	1	1	0		1	2021-05-09	0	1	1	1	1	0	0	1	0	0	0	0	0	1	0	0	0	0	0	0	0	0	0	0	0	0	0	0	0	0	1	2021-01-26	2	29.5	3	0	2021-05-11
41	2021-06-10	39.4951	0	2	4	5	1	0	0		1	2021-06-08	0	0	0	0	1	0	0	0	0	0	0	0	0	0	0	0	0	0	0	0	0	0	0	0	0	0	0	0	0	0	0		2	37.3	3	1	2021-06-10
42	2022-01-17	40.1082	0	2	4	5	1	0	0		1	2022-01-15	0	1	0	1	1	0	0	0	0	0	0	0	0	0	0	0	0	0	0	0	0	0	0	0	0	0	0	0	0	0	1	2021-06-10	2	50.8	4	0	2022-01-17
43	2020-08-20	39.0264	0	1	3	4	2	0	0		1	2020-08-18	0	1	0	0	1	0	0	0	0	0	0	0	0	0	0	0	0	0	1	0	0	0	0	0	0	0	0	0	0	0	0		0	31.1	1	1	2020-08-20
44	2021-06-02	39.8197	0	1	3	4	2	0	0		1	2021-06-01	0	0	0	1	0	0	0	0	0	0	0	0	0	0	0	0	0	0	1	0	0	0	0	0	0	0	0	0	0	0	1	2020-08-20	2	36.3	3	0	2021-06-02
45	2021-05-10	37.9029	0	1	4	6	1	0	0		1	2021-05-07	0	0	0	1	0	1	1	0	0	0	0	0	0	0	0	0	0	0	0	0	0	0	0	0	0	0	0	0	0	0	0		2	36.6	3	1	2021-05-10
46	2022-01-03	41.9945	0	2	4	5	1	0	0		1	2022-01-02	0	1	0	0	1	0	0	1	0	0	0	0	0	0	0	0	0	0	1	0	0	0	0	0	0	0	0	0	0	1	0		2	32.9	4	1	2022-01-04
47	2020-08-01	42.8072	0	2	2	2	2		0		1	2020-08-01	1	1	1	0	1	1	1	0	1	1	0	0	0	0	0	0	0	0	0	0	0	0	0	0	0	0	0	0	0	0	0		0	29.2	1	1	2020-08-04
48	2020-12-21	50.5964	0	1	3	2	2	1	1	2020-12-17	0		0	0	0	0	0	0	0	0	0	0	0	0	0	0	0	0	0	0	0	0	0	0	0	0	0	0	0	0	0	0	0		0	27.7	2	1	2020-12-23
49	2021-07-29	42.258	0	2	4	5	1	0	0		1	2021-07-24	0	0	0	0	0	0	0	1	1	0	0	0	0	0	0	0	0	0	0	0	0	0	0	0	0	0	0	0	0	0	0		2	16.8	3	0	2021-07-29
50	2022-01-13	56.2968	0	2	4	6	1	0	0		1	2022-01-12	0	0	0	0	1	0	0	1	0	0	0	0	0	0	0	0	0	0	0	0	0	0	0	0	0	0	0	0	0	0	1	2020-05-20	2	47.7	4	0	2022-01-14
51	2021-02-02	53.1345	0	2	5	1	1	0	0		1	2021-02-01	0	1	0	1	0	0	0	1	1	0	0	0	0	0	0	0	0	0	0	0	0	0	0	0	0	0	0	0	0	0	0		0	16.3	2	1	2021-02-03
52	2021-12-30	54.0527	0	2	5	1	1	0	0		1	2021-12-28	0	1	0	1	0	0	0	1	0	0	0	0	1	0	0	0	0	0	0	0	0	0	0	0	0	0	0	0	0	0	1	2021-02-03	2	21.2	4	1	2021-12-30
53	2022-01-07	41.215	0	2	4	5	1	0	0		1	2022-01-06	0	1	0	0	0	0	0	1	1	0	0	0	0	0	0	0	1	0	0	0	0	0	0	0	0	0	0	0	0	0	0		2	39.2	4	0	2022-01-07
54	2021-05-18	40.1886	0	2	4	6	1	1	1	2021-05-11	1	2021-05-18	0	1	0	0	1	1	1	1	0	0	0	0	0	0	0	0	0	0	0	0	0	0	0	0	0	0	0	0	0	0	0		2	35	3	0	2021-05-18
55	2020-07-16	51.3703	0	2	2	4	1	0	1	2020-07-09	1	2020-07-15	0	1	0	0	1	0	0	0	0	0	0	0	1	0	0	0	0	0	0	0	0	0	0	0	0	0	0	0	0	0	0		0	28.3	1	0	2020-07-17
56	2021-01-08	51.8585	0	2	2	4	1	0	0		1	2021-01-07	0	1	0	1	1	0	0	1	0	0	0	0	1	0	0	0	0	0	0	0	0	0	0	0	0	0	0	0	0	0	0		0	30.5	2	0	2021-01-08
57	2021-12-31	46.4854	0	1	3	1	1	1	1	2021-12-29	1	2021-12-30	0	0	0	1	0	0	0	1	0	1	0	0	0	0	0	0	0	0	0	0	0	0	0	0	0	0	0	0	0	0	1	2020-09-19	2	23.6	4	0	2021-12-31
58	2021-06-21	39.0596	0	3	1	5	1	0	1	2021-06-16	1	2021-06-19	1	1	0	1	1	0	0	1	0	0	0	0	0	0	0	0	0	0	0	1	0	0	0	0	0	0	0	0	0	0	0		2	41.6	3	1	2021-06-21
59	2020-08-18	49.2372	0	2	2	6	2	0	0		1	2020-08-14	0	0	0	0	0	0	0	0	0	1	0	0	0	0	0	0	0	0	0	0	0	0	0	0	0	0	0	0	0	0	0		0	32	1	0	2020-08-19
60	2021-06-23	50.0943	0	2	2	6	2	0	0		1	2021-06-20	0	1	0	1	1	0	0	0	1	0	0	0	0	0	0	0	0	0	0	0	0	0	0	0	0	0	0	0	0	0	0		2	36.6	3	0	2021-06-23
61	2021-08-05	50.2136	0	2	2	6	2	0	1	2021-07-31	1	2021-08-03	0	0	0	0	0	0	0	0	1	0	0	0	0	0	0	0	0	0	0	0	0	0	0	0	0	0	0	0	0	0	0		2	11.7	3	0	2021-08-05
62	2021-01-29	37.6089	0	1	3	1	2	1	0		1	2021-01-28	0	0	0	1	1	0	0	1	0	0	0	0	0	0	0	0	0	0	0	0	0	0	0	0	0	0	0	0	0	0	0		0	16.8	2	0	2021-01-29
63	2021-05-06	37.8779	0	1	3	1	2	1	0		1	2021-05-05	0	1	0	1	1	0	0	1	1	0	0	0	0	0	0	0	0	0	0	0	0	0	0	0	0	0	0	0	0	0	0		2	27.4	3	0	2021-05-06
64	2021-07-09	38.0555	0	1	3	1	2	1	1	2021-07-01	1	2021-07-07	0	0	0	1	1	0	0	1	0	0	0	0	0	0	0	0	0	0	0	0	0	0	0	0	0	0	0	0	0	0	0		2	28.3	3	0	2021-07-09
65	2022-01-13	38.577	0	1	3	1	2	1	0		1	2022-01-12	0	1	0	1	1	0	0	1	0	0	0	0	0	0	0	0	0	0	0	0	0	0	0	0	0	0	0	0	0	0	0		2	47.7	4	1	2022-01-14
66	2020-07-28	41.7337	0	2	2	1	2	1	0		1	2020-07-27	0	1	0	0	1	0	0	0	1	0	0	0	0	0	0	0	0	0	0	0	0	0	0	0	0	0	0	0	0	0	0		0	31.6	1	0	2020-07-29
67	2021-11-22	43.0707	0	2	2	1	2	1	0		1	2021-11-19	1	1	0	1	1	0	0	1	1	0	0	0	0	0	0	0	0	0	0	0	0	0	0	0	0	0	0	0	0	0	0		2	6.4	4	1	2021-11-22
68	2021-09-27	45.8918	0	2	3	5	1	0	0		1	2021-09-25	1	0	0	0	1	0	0	1	0	0	0	0	0	0	0	0	0	0	0	0	0	0	0	0	0	0	0	0	0	0	1	2020-07-27	2	4.3	3	0	2021-09-27
69	2021-01-06	50.8932	0	2	5	4	1	0	0		1	2021-01-04	0	1	0	0	1	0	0	1	1	0	0	0	0	0	0	0	0	0	0	0	0	0	0	0	0	0	0	0	0	0	0		0	32.3	2	1	2021-01-06
70	2020-07-22	38.9958	0	2	5	1	1	1	0		1	2020-07-20	0	1	0	0	1	0	0	0	0	0	0	0	0	0	0	0	0	0	0	0	0	0	0	0	0	0	0	0	0	0	0		0	33.2	1	0	2020-07-23
71	2020-12-14	38.3662	0	3	4	1	1	1	1	2020-12-08	1	2020-12-10	0	1	0	0	0	0	0	1	1	0	0	0	0	0	0	0	0	0	0	0	0	0	0	0	0	0	0	0	0	0	0		0	28.2	2	0	2020-12-15
72	2020-07-16	37.8558	0	2	2	5	1	0	0		1	2020-07-09	0	0	1	0	1	0	0	0	0	0	0	0	0	0	0	0	0	0	0	0	0	0	0	0	0	0	0	0	0	0	0		0	28.3	1	0	2020-07-17
73	2021-01-22	38.3828	0	2	2	5	1	0	0		1	2021-01-20	0	0	0	1	1	0	0	0	0	0	0	0	0	0	0	0	0	0	0	0	0	0	0	0	0	0	0	0	0	0	0		0	21.6	2	0	2021-01-22
74	2021-06-28	38.8183	0	2	2	5	1	0	0		1	2021-06-25	0	0	0	1	1	0	0	1	1	0	0	0	0	0	0	0	0	0	0	0	0	0	0	0	0	0	0	0	0	0	0		2	39.1	3	0	2021-06-28
75	2020-12-29	39.5673	0	1	3	4	1	1	0		1	2020-12-29	0	1	0	0	0	0	0	0	1	0	0	0	0	0	0	0	0	0	0	0	0	0	0	0	0	0	0	0	0	0	0		0	29.2	2	1	2020-12-30
76	2021-06-15	42.4355	0	2	2	6	1	0	0		1	2021-06-10	0	0	0	1	0	1	1	1	0	0	0	0	0	0	0	0	0	0	0	0	0	0	0	0	0	0	0	0	0	0	0		2	43.8	3	1	2021-06-15
77	2020-07-28	38.0444	0	2	1	1	1	1	1	2020-07-23	0		0	0	0	0	0	0	0	0	0	0	0	0	0	0	0	0	0	0	0	0	0	0	0	0	0	0	0	0	0	0	0		0	31.6	1	0	2020-07-29
78	2021-04-12	44.5714	1	2	3	2	1	1	0		1	2021-04-12	0	0	0	1	1	0	0	1	1	0	0	0	0	0	0	0	0	0	0	0	0	0	0	0	0	0	0	0	0	0	1	2020-06-30	2	27.4	3	0	2021-04-13
79	2021-12-31	49.4341	0	3	1	5	1	0	0		1	2021-12-27	0	0	0	1	0	0	0	0	0	0	0	0	0	0	0	0	0	0	0	0	0	0	0	0	0	0	0	0	0	0	0		2	23.6	4	0	2021-12-31
80	2021-10-11	40.3717	0	2	4	6	1	0	0		1	2021-10-10	0	0	0	1	1	0	0	1	0	0	0	0	0	0	0	0	0	0	0	1	0	0	0	0	0	0	0	0	0	0	1	2020-07-08	2	4.8	3	0	2021-10-11
81	2021-04-15	41.0735	0	2	3	3	2	1	0		1	2021-04-14	0	0	0	1	0	0	0	1	1	0	0	0	0	0	0	0	0	0	0	0	0	0	0	0	0	0	0	0	0	0	0		2	24.5	3	1	2021-04-16
82	2022-01-05	41.8086	0	2	3	3	2	1	0		1	2022-01-04	0	0	0	1	0	0	0	1	1	0	0	0	0	0	0	0	0	0	0	0	0	0	0	0	0	0	0	0	0	0	1	2021-04-16	2	36.8	4	0	2022-01-05
83	2021-06-04	40.1054	0	1	5	1	1	0	0		1	2021-06-02	0	1	0	0	1	0	0	1	1	0	0	0	0	0	0	0	0	0	0	0	0	0	0	0	0	0	0	0	0	0	0		0	35.6	3	1	2021-06-04
84	2021-11-29	38.2302	0	1	2	6	1	0	0		1	2021-11-28	0	1	0	1	1	0	0	1	1	0	0	0	0	0	0	0	0	0	0	0	0	0	0	0	0	0	0	0	0	0	0		2	7.3	4	0	2021-11-29
85	2020-12-22	36.1859	0	2	2	6	1	0	0		1	2020-12-21	0	0	0	0	1	0	0	1	0	0	0	0	0	0	0	0	0	0	0	0	0	0	0	0	0	0	0	0	0	0	0		0	24	2	0	2020-12-22
86	2021-08-30	36.8821	0	2	2	6	1	0	0		1	2021-08-26	0	0	0	0	0	0	0	1	1	1	0	0	0	0	0	0	0	0	0	0	0	0	0	0	0	0	0	0	0	0	0		2	5.5	3	0	2021-08-30
87	2022-01-06	37.2399	0	2	2	6	1	0	1	2022-01-04	1	2022-01-06	0	1	0	0	1	0	0	1	1	0	0	0	0	0	0	0	0	0	0	0	0	0	0	0	0	0	0	0	0	0	0		2	38.6	4	0	2022-01-06
88	2022-01-11	37.0569	0	1	2	2	2	0	1	2022-01-09	1	2022-01-10	0	1	0	0	1	0	0	0	0	0	0	0	0	0	0	0	0	0	0	0	0	0	0	0	0	0	0	0	0	0	0		2	44.8	4	1	2022-01-12
89	2020-07-21	39.8391	0	2	3	2	2	1	0		1	2020-07-21	0	1	0	0	1	0	0	0	1	0	0	0	0	0	0	0	0	0	0	0	0	0	0	0	0	0	0	0	0	0	0		0	33.9	1	0	2020-07-23
90	2020-08-12	38.5798	0	1	2	1	2	1	1	2020-08-08	1	2020-08-10	0	0	0	0	0	1	1	0	0	0	0	0	0	0	0	0	0	0	0	0	0	0	0	0	0	0	0	0	0	0	0		0	30.8	1	1	2020-08-13
91	2021-06-08	37.7892	0	1	3	2			0		1	2021-06-07	0	0	0	0	0	0	0	1	1	0	0	0	0	0	0	0	0	0	0	0	0	0	0	0	0	0	0	0	0	0	0		0	41.9	3	0	2021-06-09
92	2021-04-26	57.9612	0	2	4	6	1	0	0		1	2021-04-25	0	0	0	1	0	0	0	1	0	0	0	0	1	0	0	0	0	0	0	0	0	0	0	0	0	0	0	0	0	0	0		0	30.1	3	0	2021-04-26
93	2021-12-17	58.613	0	2	4	6	1	0	0		1	2021-12-16	0	0	0	0	1	0	0	0	0	0	0	0	1	0	0	0	0	0	0	0	0	0	0	0	0	0	0	0	0	0	0		2	5.7	4	0	2021-12-17
94	2021-04-08	49.8807	0	2	5	5	1	0	1	2021-04-03	0		0	0	0	0	0	0	0	0	0	0	0	0	0	0	0	0	0	0	0	0	0	0	0	0	0	0	0	0	0	0	0		1	25.8	3	0	2021-04-08
95	2021-12-06	43.0541	0	2	4	6	1	0	0		1	2021-12-03	1	1	0	0	1	0	0	1	0	0	0	0	0	0	0	0	0	0	0	0	0	0	0	0	0	0	0	0	0	0	0		2	6.1	4	0	2021-12-06
96	2021-02-20	39.3065	0	2	3	1	1	1	0		1	2021-02-19	1	1	0	0	1	1	1	1	1	0	0	0	0	0	0	0	0	0	0	0	0	0	0	0	0	0	0	0	0	0	1	2020-06-26	0	11	2	0	2021-02-20
97	2021-08-19	39.8058	0	2	3	1	1	1	0		1	2021-08-14	0	1	0	1	1	0	0	1	1	1	0	0	0	0	0	0	0	0	0	0	0	0	0	0	0	0	0	0	0	0	1	2020-06-26	2	7.8	3	0	2021-08-19
98	2022-01-17	43.0097	0	2	3	2	1	1	0		1	2022-01-17	0	1	1	0	1	1	1	1	1	0	0	0	0	0	0	0	0	0	0	0	0	0	0	0	0	0	0	0	0	0	1	2021-02-12	2	50.8	4	1	2022-01-17
99	2021-08-31	42	0	1	4	6	1	0	0		1	2021-08-31	0	0	0	1	1	0	0	1	0	0	0	0	0	0	0	0	0	0	0	0	0	0	0	0	0	0	0	0	0	0	0		2	5.7	3	0	2021-08-31
100	2021-11-29	42.2497	0	1	4	6	1	0	0		1	2021-11-29	0	1	0	1	1	0	0	0	0	0	0	0	0	0	0	0	0	0	0	0	0	0	0	0	0	0	0	0	0	0	0		2	7.3	4	0	2021-11-29
101	2020-08-12	34.4549	0	2	2	3	1	1	1	2020-08-02	1	2020-08-08	0	1	0	0	0	0	0	0	1	0	0	0	1	0	0	0	0	0	0	0	0	0	0	0	0	0	0	0	0	0	0		0	30.8	1	0	2020-08-13
102	2020-07-22	36.8128	0	2	1	1	2	1	1	2020-07-10	1	2020-07-18	0	1	0	0	1	0	0	0	0	0	0	0	0	0	0	0	0	0	0	0	0	0	0	0	0	0	0	0	0	0	0		0	33.2	1	0	2020-07-23
103	2021-01-27	43.5867	0	2	2	5	1	1	0		1	2021-01-26	0	1	0	1	1	1	1	1	1	0	0	0	0	0	0	0	1	0	0	0	0	0	0	0	0	0	0	0	0	0	0		0	18.8	2	1	2021-01-27
104	2021-05-06	42.5354	0	2	4	6	1	0	0		1	2021-05-04	0	0	0	0	1	0	0	0	0	0	0	0	0	0	0	0	0	0	0	0	0	0	0	0	0	0	0	0	0	0	0		0	27.4	3	0	2021-05-06
105	2020-12-01	45.828	0	2	5	3	2	1	0		1	2020-11-30	0	1	0	0	0	1	1	0	0	0	0	0	0	0	0	0	0	0	1	0	0	0	0	0	0	0	0	0	0	0	0		0	20.8	2	0	2020-12-02
106	2021-03-25	46.1442	0	2	5	3	2	1	1	2021-03-23	0		0	0	0	0	0	0	0	0	0	0	0	0	0	0	0	0	0	0	1	0	0	0	0	0	0	0	0	0	0	0	0		1	19.6	3	0	2021-03-29
107	2020-07-24	51.7254	0	1	3	4	1	1	0		1	2020-07-20	0	1	0	0	1	0	0	0	0	0	0	0	1	0	0	0	0	0	0	0	0	0	0	0	1	0	0	0	0	0	0		0	32.3	1	1	2020-07-25
108	2021-03-23	52.3967	0	1	3	4	1	1	0		1	2021-03-20	1	0	0	1	1	0	0	1	0	0	0	0	1	0	0	0	0	0	0	0	0	0	0	0	1	0	0	0	0	0	1	2020-07-25	1	17.7	3	0	2021-03-24
109	2022-01-17	51.0513	0	2	2	3	1	1	1	2022-01-14	1	2022-01-15	0	1	0	1	1	1	1	1	1	0	0	0	0	0	0	0	0	0	0	0	0	0	0	0	0	0	0	0	0	1	1	2020-06-18	2	50.8	4	1	2022-01-17
110	2021-09-16	47.4591	0	2	4	6	1	0	0		1	2021-09-15	0	0	0	0	1	0	0	0	0	0	0	0	0	0	1	0	0	0	0	0	0	0	0	0	0	0	0	0	0	0	0		2	4.3	3	0	2021-09-16
111	2021-07-12	42.9293	0	1	3	2	2	1	1	2021-07-09	1	2021-07-11	0	1	0	1	1	0	0	0	0	0	0	0	0	0	1	0	0	0	0	0	0	0	0	0	0	0	0	0	0	0	1	2020-12-30	2	30.1	3	0	2021-07-12
112	2020-11-19	40.2358	0	1	4	5	1	0	1	2020-11-17	0		0	0	0	0	0	0	0	0	0	0	0	0	1	0	0	0	0	0	0	0	0	0	0	0	0	0	0	0	0	0	0		0	20.6	2	1	2020-11-23
113	2022-01-03	41.3731	0	1	4	5	1	0	1	2021-12-31	1	2022-01-02	0	0	0	1	1	0	0	1	0	0	0	0	1	0	0	0	0	0	0	0	0	0	0	0	0	0	0	0	0	0	1	2020-11-23	2	32.9	4	1	2022-01-03
114	2022-01-07	57.3287	0	2	5	1	1	0	0		1	2022-01-07	1	1	0	0	0	0	0	1	0	0	0	0	1	0	0	0	0	0	0	0	0	0	0	0	0	0	0	0	0	0	0		2	39.2	4	1	2022-01-07
115	2021-04-12	55.7503	0	2	4	6	1	0	0		1	2021-04-10	0	1	0	1	1	0	0	0	0	0	0	0	1	0	0	0	0	0	0	0	0	0	0	0	0	0	0	0	0	0	0		0	27.4	3	0	2021-04-12
116	2022-01-13	56.516	0	2	4	6	1	0	0		1	2022-01-12	0	1	0	1	1	0	0	0	0	0	0	0	1	0	0	0	0	0	0	0	0	0	0	0	0	0	0	0	0	0	0		2	47.7	4	1	2022-01-13
117	2021-08-09	56.9792	0	2	4	5	1	0	0		1	2021-08-08	1	0	0	0	0	0	0	1	1	0	0	0	0	0	1	0	0	0	0	0	0	0	0	0	0	0	0	0	0	0	0		2	11.7	3	0	2021-08-09
118	2020-11-14	45.3065	0	2	3	4	2	0	1	2020-11-12	0		0	0	0	0	0	0	0	0	0	0	0	0	0	0	1	0	0	0	1	0	0	0	0	0	0	0	0	0	0	0	0		0	19.5	2	1	2020-11-18
119	2021-04-21	48.7268	0	1	5	5	2	0	1	2021-04-21	0		0	0	0	0	0	0	0	0	0	0	0	0	0	0	1	0	0	0	0	0	0	0	0	0	0	0	0	0	0	0	0		2	26.8	3	0	2021-04-27
120	2021-05-25	55.5534	0	1	5	4	2	1	0		1	2021-05-23	0	0	0	0	1	0	0	1	1	0	0	0	0	0	0	0	0	0	1	0	0	0	0	0	0	0	0	0	0	0	0		2	34.1	3	0	2021-05-26
121	2021-07-14	53.3925	0	2	4	5	1	0	0		1	2021-07-12	1	1	0	0	1	1	1	1	1	0	0	0	0	0	0	0	0	0	0	0	0	0	1	0	0	0	0	0	0	0	1	2020-07-16	2	26.4	3	0	2021-07-15
122	2020-07-21	50.2441	0	3	1	5	1	0	0		1	2020-07-18	0	1	0	0	1	0	0	0	0	0	0	0	0	0	0	0	0	0	0	0	0	0	0	0	0	0	0	0	0	0	0		0	33.9	1	0	2020-07-27
123	2020-12-28	50.6879	0	3	1	5	1	0	0		1	2020-12-27	0	1	0	0	1	0	0	1	0	0	0	0	0	0	0	0	0	0	0	0	0	0	0	0	0	0	0	0	0	0	0		0	34.2	2	1	2020-12-31
124	2021-04-12	50.9792	0	3	1	5	1	0	0		1	2021-04-11	0	1	0	0	1	0	0	1	1	0	0	0	0	0	0	0	0	0	0	0	0	0	0	0	0	0	0	0	0	0	1	2020-12-31	1	27.4	3	0	2021-04-12
125	2021-12-17	51.6699	0	3	1	5	1	0	0		1	2021-12-07	0	1	0	1	1	0	0	1	1	0	0	0	0	0	0	0	0	0	0	0	0	0	0	0	0	0	0	0	0	0	1	2020-12-31	2	5.7	4	0	2021-12-17
126	2022-01-03	51.7171	0	3	1	5	1	0	0		1	2021-12-27	1	1	0	1	1	0	0	1	1	0	0	0	0	0	0	0	0	0	0	0	0	0	0	0	0	0	0	0	0	0	1	2020-12-31	2	32.9	4	0	2022-01-03
127	2020-12-22	49.9584	0	2	4	6	1	0	0		1	2020-12-20	0	0	0	0	1	0	0	1	1	0	0	0	0	0	0	0	0	0	0	0	0	0	0	0	0	0	0	0	0	0	1	2020-07-09	0	24	2	0	2020-12-22
128	2021-11-16	50.2524	0	1	4	6	1	0	0		1	2021-11-11	0	1	0	1	1	1	1	1	1	0	0	0	0	0	0	0	0	0	0	1	0	0	0	0	0	0	0	0	0	0	1	2020-04-11	2	6.7	4	0	2021-11-16
129	2022-01-14	50.4161	0	1	4	6	1	0	1	2022-01-11	0		0	0	0	0	0	0	0	0	0	0	0	0	0	0	0	0	0	0	0	1	0	0	0	0	0	0	0	0	0	0	1	2020-04-11	2	48.3	4	0	2022-01-14
130	2021-08-26	48.5908	0	2	5	2	1	0	0		1	2021-08-22	0	0	0	1	0	0	0	0	0	0	0	0	0	0	0	0	0	0	0	0	0	0	0	0	0	0	0	0	0	0	0		0	6.2	3	0	2021-08-27
131	2021-08-12	38.4965	0	1	3	2	2	1	1	2021-08-09	1	2021-08-10	0	1	0	1	1	0	0	1	1	0	0	0	0	0	0	0	0	0	0	0	0	0	0	0	0	0	0	0	0	0	1	2020-12-03	2	10	3	0	2021-08-12
132	2021-01-05	53.2788	0	2	3	2	2	0	1	2021-01-05	0		0	0	0	0	0	0	0	0	0	0	0	0	0	0	0	0	0	0	0	0	0	0	0	0	0	0	0	0	0	1	0		0	33.2	2	0	2021-01-08
133	2021-07-27	51.3037	0	2	5	5	1	0	0		1	2021-07-26	0	0	0	1	0	0	0	0	1	0	0	0	0	0	0	0	0	0	0	0	0	0	0	0	0	0	0	0	0	0	0		2	18.3	3	1	2021-07-27
134	2020-08-18	40.9986	0	2	1	3	1	1	0		1	2020-08-15	0	1	0	0	1	1	1	0	0	0	0	0	0	0	0	0	0	0	0	1	0	0	0	0	0	0	0	0	0	0	0		0	32	1	0	2020-08-19
135	2021-12-16	41.4175	0	2	2	2	1	1	0		1	2021-12-15	0	0	0	1	0	0	0	1	0	0	0	0	0	0	0	0	0	0	0	0	0	0	0	0	0	0	0	0	0	0	0		2	5.6	4	1	2021-12-16
136	2021-10-11	52.4244	0	2	5	3	1	1	0		1	2021-10-02	1	0	0	1	1	0	0	1	1	0	0	0	0	0	0	0	0	0	0	0	0	0	0	0	0	0	0	0	0	0	1	2020-10-13	2	4.8	3	0	2021-10-11
137	2020-11-23	38.319	0	1	3	2	2	1	0		1	2020-11-21	1	1	0	0	0	1	1	0	1	0	0	0	0	0	0	0	0	0	0	0	0	0	0	0	0	0	0	0	0	0	0		0	23.4	2	1	2020-11-23
138	2021-02-16	44.4022	0	2	5	2	2	1	1	2021-02-15	0		0	0	0	0	0	0	0	0	0	0	0	0	0	0	0	0	1	0	0	1	0	0	0	0	0	0	0	0	0	0	0		0	11.9	2	0	2021-02-22
139	2021-08-17	64.8682	0	3	1	5	1	0	0		1	2021-08-15	0	1	0	1	1	0	0	1	0	0	0	0	1	0	0	0	0	0	0	0	0	0	0	0	0	0	1	0	0	0	0		2	8.9	3	0	2021-08-18
140	2021-03-09	65.043	0	3	1	4	1	0	1	2021-03-04	0		0	0	0	0	0	0	0	0	0	0	0	0	0	0	0	0	0	0	0	0	0	0	0	0	0	0	0	0	0	1	0		0	11.4	3	0	2021-03-11
141	2020-11-30	43.4924	0	2	1	2	1	0	1	2020-11-26	0		0	0	0	0	0	0	0	0	0	0	0	0	0	0	0	0	0	0	0	1	0	0	0	0	0	0	0	0	0	0	0		0	24.1	2	0	2020-12-02
142	2021-11-05	44.4355	0	2	1	2	1	0	0		1	2021-11-02	0	1	0	1	1	0	0	0	0	0	0	0	0	0	0	0	0	0	0	1	0	0	0	0	0	0	0	0	0	0	0		2	6	4	0	2021-11-05
143	2021-12-17	44.552	0	2	1	2	1	0	0		1	2021-12-13	0	0	0	1	0	0	0	1	1	0	0	0	0	0	0	0	0	0	0	1	0	0	0	0	0	0	0	0	0	0	0		2	5.7	4	0	2021-12-17
144	2021-03-15	59.6172	0	1	5	2	1		0		1	2021-03-13	1	1	0	1	1	0	0	0	0	0	0	0	0	0	0	0	0	0	0	0	0	0	0	0	0	0	0	0	0	0	0		0	17.7	3	0	2021-03-15
145	2021-07-16	50.7157	0	3	1	4	2	1	0		1	2021-07-15	0	0	0	1	1	0	0	1	1	0	0	0	0	0	0	0	0	0	0	0	0	0	0	0	0	0	0	0	0	0	0		2	23.7	3	0	2021-07-16
146	2021-10-06	50.9431	0	3	1	4	2	1	0		1	2021-10-05	0	1	0	1	1	0	0	0	1	0	0	0	0	0	0	0	0	0	0	0	0	0	0	0	0	0	0	0	0	0	0		2	4.3	3	0	2021-10-06
147	2021-12-27	51.1706	0	3	1	4	2	1	0		1	2021-12-24	0	1	0	1	1	0	0	0	0	0	0	0	0	0	0	0	0	0	0	0	0	0	0	0	0	0	0	0	0	0	0		2	16.1	4	1	2021-12-27
148	2021-11-17	36.5659	0	2	1	2	2	1	0		1	2021-11-16	0	0	0	1	0	0	0	0	1	0	0	0	0	0	0	0	0	0	0	0	0	0	0	0	0	0	0	0	0	0	0		2	7.1	4	0	2021-11-17
149	2020-08-05	50.0277	0	2	5	2	1	1	1	2020-08-03	1	2020-08-04	0	1	0	0	1	0	0	0	1	0	0	0	1	0	0	0	0	0	0	0	0	0	0	0	0	0	0	0	0	0	0		0	30.6	1	0	2020-08-10
150	2020-07-16	37.2538	0	3	1	1	2	1	0		1	2020-07-14	0	1	0	1	0	0	0	1	0	0	0	0	0	0	0	0	0	0	0	0	0	0	0	0	0	0	0	0	0	0	0		0	28.3	1	1	2020-07-16
151	2021-09-02	38.3994	0	3	1	1	2	1	0		1	2021-09-01	0	0	0	1	1	0	0	1	1	0	0	0	0	0	0	0	0	0	0	0	0	0	0	0	0	0	0	0	0	0	1	2020-07-16	2	5.6	3	0	2021-09-02
152	2021-10-22	38.5381	0	3	1	1	2	1	0		1	2021-10-18	0	1	0	1	1	0	0	1	1	0	0	0	0	0	0	0	0	0	0	0	0	0	0	0	0	0	0	0	0	0	1	2020-07-16	2	4.5	3	0	2021-10-22
153	2021-08-25	34.7323	0	1	3	2	1	1	0		1	2021-08-24	0	1	0	1	1	0	0	1	1	0	0	0	1	0	0	0	0	0	0	0	0	0	0	0	0	0	0	0	0	0	1	2020-06-27	2	6.3	3	0	2021-08-25
154	2021-06-11	47.0846	0	2	2	2	1	1	0		1	2021-06-10	0	0	0	1	1	0	0	1	0	0	0	0	0	0	0	0	0	0	0	0	0	0	0	0	0	0	0	0	0	0	0		2	37.6	3	0	2021-06-11
155	2022-01-11	47.6782	0	2	2	2	1	1	0		1	2022-01-11	0	0	0	1	1	0	0	1	0	0	0	0	0	0	0	0	0	0	0	0	0	0	0	0	0	0	0	0	0	0	0		2	44.8	4	1	2022-01-11
156	2020-08-05	39.6755	0	2	1	2	1	0	0		1	2020-08-04	0	1	0	0	0	0	0	0	0	0	0	0	0	0	0	0	0	0	0	0	0	0	0	0	0	0	0	0	0	0	0		0	30.6	1	0	2020-08-05
157	2021-10-12	40.8766	0	2	1	2	1	0	0		1	2021-10-02	0	1	0	0	1	0	0	0	0	0	0	0	0	0	0	0	0	0	0	0	0	0	0	0	0	0	0	0	0	0	1	2020-11-18	2	4.5	3	0	2021-10-12
158	2021-12-20	41.068	0	2	1	2	1	0	0		1	2021-12-18	0	0	0	1	0	0	0	0	0	0	0	0	0	0	0	0	0	0	0	0	0	0	0	0	0	0	0	0	0	0	1	2020-11-18	2	7.9	4	0	2021-12-20
159	2022-01-13	38.1637	0	2	2	2	2	1	0		1	2022-01-11	0	1	0	1	1	0	0	0	1	0	0	0	0	0	0	0	0	0	0	0	0	0	0	0	0	0	0	0	0	0	1	2020-12-29	2	47.7	4	1	2022-01-13
160	2020-07-29	36.5492	0	1	2	5	1	0	0		1	2020-07-26	0	0	0	0	1	0	0	0	1	0	0	0	0	0	0	0	0	0	0	0	0	0	0	0	0	0	0	0	0	1	0		0	30.7	1	1	2020-07-29
161	2020-08-05	37.2788	0	2	1	1	1	0	0		1	2020-08-05	0	1	1	0	1	0	0	0	1	0	0	0	0	0	0	0	0	0	0	0	0	0	0	0	0	0	0	0	0	0	0		0	30.6	1	0	2020-08-05
162	2022-01-07	45.1262	0	3	2	6	1	0	1	2022-01-06	0		0	0	0	0	0	0	0	0	0	0	0	0	0	0	0	0	0	0	0	0	0	0	0	0	0	0	0	0	0	0	0		2	39.2	4	0	2022-01-08
163	2021-04-07	51.9584	0	2	2	5	1	0	0		1	2021-04-06	0	0	0	0	0	0	0	1	0	0	0	0	0	0	0	0	0	0	0	0	0	0	0	0	0	0	0	0	0	1	0		2	27.1	3	0	2021-04-08
164	2021-06-24	52.1748	0	2	2	5	1	0	1	2021-06-14	1	2021-06-24	0	0	0	0	0	0	0	1	1	0	0	0	0	0	0	0	0	0	0	0	0	0	0	0	0	0	0	0	0	1	0		2	36.2	3	0	2021-06-24
165	2020-08-05	46.294	0	2	4	5	1	0	0		1	2020-08-04	0	1	0	1	1	0	0	1	1	0	0	0	0	0	0	1	0	0	0	0	0	0	0	0	0	0	0	0	0	0	0		0	30.6	1	0	2020-08-05
166	2020-12-17	59.4036	0	1	5	6	1	0	1	2020-12-15	0		0	0	0	0	0	0	0	0	0	0	0	0	0	0	0	0	0	0	0	0	0	0	0	1	0	0	0	0	0	0	0		0	23.7	2	0	2020-12-21
167	2021-06-03	60.2247	0	2	3	2	2	0	1	2021-06-02	0		0	0	0	0	0	0	0	0	0	0	0	0	0	0	0	0	0	0	0	0	0	0	0	0	0	0	0	0	0	0	1	2020-06-27	2	37	3	0	2021-06-04
168	2021-01-12	59.9778	0	2	5	5	1	0	0		1	2021-01-09	1	0	0	1	1	1	1	1	1	0	0	0	1	0	0	0	0	0	0	0	0	0	0	0	0	0	0	0	0	0	0		0	32.5	2	0	2021-01-12
169	2020-07-21	58.1831	0	2	2	6	1	0	0		1	2020-07-19	0	1	0	0	1	0	0	0	0	0	0	0	1	0	0	0	0	0	0	0	0	0	0	0	0	0	0	0	0	0	0		0	33.9	1	1	2020-07-22
170	2020-12-31	58.6879	0	1	5	2	1	0	1	2020-12-27	1	2020-12-28	0	1	0	0	1	0	0	1	1	0	0	0	0	0	0	0	0	0	0	0	0	0	0	0	0	0	0	0	0	0	0		0	30	2	1	2020-12-31
171	2022-01-18	58.613	0	2	5	5	1	0	0		1	2022-01-17	0	0	0	1	0	0	0	1	0	1	0	0	0	0	0	0	0	0	0	0	0	0	0	0	0	0	0	0	0	0	0		2	48.4	4	0	2022-01-18
172	2021-09-28	58.8516	0	2	4	6	1	0	0		1	2021-09-25	0	0	0	1	1	0	0	1	1	0	0	0	1	0	0	0	0	0	0	0	0	0	1	0	0	0	0	0	0	0	0		2	4.8	3	0	2021-09-28
173	2020-08-04	54.9875	0	1	3	5	1	0	1	2020-07-28	1	2020-07-31	0	1	0	0	1	0	0	0	1	0	0	0	0	0	0	0	0	0	0	0	0	0	0	0	0	0	0	0	0	0	0		0	31.2	1	0	2020-08-10
174	2021-04-15	55.6921	0	1	3	5	1	0	1	2021-04-15	0		0	0	0	0	0	0	0	0	0	0	0	0	0	0	0	0	0	0	0	0	0	0	0	0	0	0	0	0	0	0	0		2	24.5	3	0	2021-04-21
175	2021-12-21	56.3856	0	1	3	5	1	0	1	2021-12-16	1	2021-12-20	0	0	0	0	1	0	0	1	1	0	0	0	0	0	0	0	0	0	0	0	0	0	0	0	0	0	0	0	0	0	0		2	7.6	4	0	2021-12-21
176	2021-12-30	55.9972	0	3	1	5	2	0	0		1	2021-12-29	0	0	0	0	0	0	0	1	0	0	0	0	0	0	0	0	0	0	0	0	0	0	0	0	0	0	0	0	0	0	0		2	21.2	4	0	2021-12-30
177	2021-01-29	56.9931	0	1	3	4	2	0	0		1	2021-01-27	0	1	0	1	0	1	1	1	0	0	0	0	0	0	0	0	0	0	1	0	0	0	0	0	0	0	0	0	0	0	0		0	16.8	2	1	2021-01-29
178	2020-08-13	54.9154	0	3	1	4	2	1	0		1	2020-08-13	0	0	0	0	0	0	0	0	1	1	0	0	0	0	0	0	0	0	0	1	0	0	0	0	0	0	0	0	0	0	0		0	29.5	1	0	2020-08-13
179	2021-02-04	55.4008	0	3	1	4	2	1	1	2021-02-04	0		0	0	0	0	0	0	0	0	0	0	0	0	0	0	0	0	0	0	0	1	0	0	0	0	0	0	0	0	0	0	0		0	14.5	2	0	2021-02-10
180	2021-08-24	55.9584	0	3	1	4	2	1	0		1	2021-08-24	0	1	0	0	1	0	0	1	0	0	0	0	0	0	0	0	0	0	0	1	0	0	0	0	0	0	0	0	0	0	0		2	7.1	3	0	2021-08-24
181	2022-01-12	55.0735	0	3	4	6	1	0	1	2022-01-08	0		0	0	0	0	0	0	0	0	0	0	0	0	0	0	0	0	1	0	0	0	0	0	0	0	0	0	0	0	0	0	0		2	45.2	4	0	2022-01-12
182	2022-01-03	55.6616	0	2	2	2	1	0	1	2021-12-29	1	2022-01-01	0	0	0	1	1	0	0	1	0	0	0	0	0	0	0	0	0	0	0	0	0	0	0	0	0	0	0	0	0	0	0		2	32.9	4	0	2022-01-03
183	2022-01-19	55.0874	0	2	4	6	1	0	0		1	2022-01-16	0	0	0	0	1	0	0	0	0	0	0	0	0	0	0	0	0	0	0	0	0	0	0	0	0	0	0	0	0	0	0		2	50.2	4	0	2022-01-19
184	2020-11-27	54.6103	0	2	5	5	1	0	0		1	2020-11-26	0	0	0	0	1	0	0	1	1	0	0	0	0	0	0	0	0	0	0	0	0	0	0	0	1	0	0	0	0	1	0		0	21	2	1	2020-11-27
185	2021-01-21	55.337	0	2	5	4	1	1	1	2021-01-12	0		0	0	0	0	0	0	0	0	0	0	0	0	0	1	0	0	0	0	0	0	0	0	0	0	0	0	0	0	0	0	0		0	22.6	2	1	2021-01-21
186	2021-01-26	53.7975	0	2	5	5	1	0	0		1	2021-01-22	0	1	0	1	1	0	0	1	1	0	0	0	0	0	0	0	0	0	0	1	0	0	0	0	0	0	0	0	0	0	0		0	19.7	2	0	2021-01-26
187	2021-07-07	54.2469	0	2	5	5	1	0	0		1	2021-07-05	1	1	0	1	1	0	0	1	1	0	0	0	0	0	0	0	0	0	0	1	0	0	0	0	0	0	0	0	0	0	0		2	30.9	3	0	2021-07-07
188	2022-01-03	54.7462	0	2	5	5	1	0	0		1	2022-01-02	0	1	0	1	1	0	0	1	1	0	0	0	0	0	0	0	0	0	0	1	0	0	0	0	0	0	0	0	0	0	0		2	32.9	4	0	2022-01-03
189	2020-12-21	53.5506	0	3	1	5	1	0	0		1	2020-12-18	0	0	0	0	1	0	0	0	0	0	0	0	0	0	0	0	0	0	0	0	0	0	0	0	0	0	0	0	0	0	0		0	27.7	2	0	2020-12-23
190	2022-01-12	54.6241	0	3	1	5	1	0	0		1	2022-01-10	0	1	0	1	0	0	0	1	1	0	0	0	0	0	0	0	0	0	0	0	0	0	0	0	0	0	0	0	0	0	0		2	45.2	4	0	2022-01-12
191	2020-08-24	53.5839	0	1	5	3	2	0	0		1	2020-08-20	0	0	0	1	1	0	0	0	1	0	0	0	1	0	0	0	0	0	1	0	0	0	0	0	0	0	0	0	0	0	0		0	29.2	1	0	2020-08-24
192	2021-02-03	54.0361	0	1	5	3	2	0	0		1	2021-02-03	0	1	0	1	0	0	0	0	1	0	0	0	1	0	0	0	0	0	1	0	0	0	0	0	0	0	0	0	0	0	0		0	14.2	2	1	2021-02-04
193	2020-12-11	52.846	0	2	4	6	1	0	0		1	2020-12-09	0	0	0	0	1	0	0	0	0	0	0	0	0	0	0	0	0	0	0	0	0	0	0	0	0	0	0	0	0	0	0		0	23.9	2	1	2020-12-16
194	2022-01-05	53.9279	0	2	4	6	1	0	1	2022-01-02	0		0	0	0	0	0	0	0	0	0	0	0	0	0	0	0	0	0	0	0	0	0	0	0	0	0	0	0	0	0	0	1	2020-12-16	2	36.8	4	0	2022-01-06
195	2020-12-22	52.9598	0	2	5	1	2	0	1	2020-12-20	1	2020-12-22	0	0	0	0	1	0	0	1	1	0	0	0	0	0	0	0	0	0	0	0	0	0	1	1	0	0	0	0	0	1	0		0	24	2	0	2020-12-28
196	2020-07-29	52.699	0	1	4	5	1	0	1	2020-07-28	0		0	0	0	0	0	0	0	0	0	0	0	0	0	0	0	0	1	0	0	0	0	0	0	0	0	0	0	0	0	1	0		0	30.7	1	1	2020-08-03
197	2021-06-11	53.2122	0	2	5	4	1	0	0		1	2021-06-09	0	1	0	0	1	0	0	1	0	0	0	0	0	0	0	0	0	0	0	0	0	0	0	0	0	0	0	0	0	0	0		2	37.6	3	0	2021-06-11
198	2022-01-11	53.8058	0	2	5	4	1	0	0		1	2022-01-10	1	1	0	1	1	0	0	1	1	0	0	0	0	0	0	0	0	0	0	0	0	0	0	0	0	0	0	0	0	0	0		2	44.8	4	1	2022-01-11
199	2022-01-17	52.7961	0	2	3	2	1	1	0		1	2022-01-17	0	1	0	1	1	0	0	1	1	0	0	0	0	0	0	0	0	0	0	0	0	0	0	0	0	0	0	0	0	0	1	2020-12-03	1	50.8	4	1	2022-01-17
200	2022-01-11	53.0596	0	2	5	4	2	0	0		1	2022-01-08	0	1	0	1	1	0	0	1	1	0	0	0	0	0	0	0	0	0	0	1	0	0	0	0	0	0	0	0	0	0	0		2	44.8	4	0	2022-01-11
201	2020-08-04	52.2191	0	2	4	2	1	1	0		1	2020-08-03	0	1	0	0	0	1	1	0	1	0	0	0	0	0	0	0	0	0	0	0	0	0	0	0	0	0	0	0	0	0	0		0	31.2	1	0	2020-08-04
202	2021-04-14	52.7712	0	2	5	4	1	1	0		1	2021-04-11	0	1	0	0	0	1	1	1	0	0	0	0	0	0	0	0	0	0	0	0	0	0	0	0	0	0	0	0	0	0	0		0	25.5	3	1	2021-04-14
203	2020-08-18	50.2413	0	2	3	5	1	0	0		1	2020-08-16	0	1	0	0	1	0	0	0	1	0	0	0	0	0	0	0	0	0	0	0	0	0	0	0	0	0	0	0	0	0	0		0	32	1	0	2020-08-18
204	2021-10-25	51.4424	0	2	3	5	1	0	0		1	2021-10-24	0	0	0	1	1	0	0	1	0	0	0	0	0	0	0	0	0	0	0	0	0	0	0	0	0	0	0	0	0	0	0		2	5.1	3	0	2021-10-25
205	2021-06-02	52.835	0	2	4	6	1	0	0		1	2021-05-26	0	1	0	0	0	0	0	1	0	0	0	0	0	0	1	0	0	0	0	0	0	0	1	0	0	0	0	0	0	0	0		2	36.3	3	0	2021-06-02
206	2021-07-27	52.8155	0	1	3	5	1	0	0		1	2021-07-27	0	0	0	0	1	0	0	1	1	1	0	0	0	0	0	0	1	0	0	0	0	0	0	0	0	0	0	0	0	0	1	2020-11-18	2	18.3	3	0	2021-07-28
207	2022-01-06	53.1928	0	1	3	1	2	0	1	2022-01-02	1	2022-01-04	0	1	0	1	1	0	0	1	0	0	0	0	1	0	0	0	1	0	1	0	0	0	0	0	0	0	0	0	0	0	1	2020-12-06	2	38.6	4	0	2022-01-06
208	2021-01-19	50.3606	0	2	3	4	2	1	0		1	2021-01-18	1	0	0	0	1	0	0	1	0	0	0	0	0	0	0	0	0	0	0	0	0	0	0	0	0	0	0	0	0	0	0		0	25.3	2	0	2021-01-19
209	2021-12-29	51.3148	0	2	3	4	2	1	0		1	2021-12-28	1	0	0	1	1	0	0	0	0	1	0	0	0	0	0	0	0	0	0	0	0	0	0	0	0	0	0	0	0	0	0		2	18.9	4	0	2021-12-29
210	2022-01-02	52.2247	0	2	5	1	1	1	1	2021-12-30	0		0	0	0	0	0	0	0	0	0	0	0	0	0	1	0	0	0	0	0	0	0	0	0	0	0	0	0	0	0	0	1	2021-02-14	2	29.7	4	0	2022-01-03
211	2021-12-27	51.1678	0	2	4	4	1	0	0		1	2021-12-25	0	1	0	1	1	0	0	0	0	0	0	0	0	0	0	0	0	0	0	0	0	0	0	0	0	0	0	0	0	0	1	2020-09-29	2	16.1	4	0	2021-12-27
212	2021-04-16	50.5742	0	3	2	5	1	0	0		1	2021-04-12	0	1	0	0	1	0	0	1	0	0	0	0	0	0	0	0	0	0	0	0	0	0	0	0	0	0	0	0	0	0	1	2020-07-10	2	24.7	3	0	2021-04-16
213	2022-01-13	51.3287	0	3	2	5	1	0	0		1	2022-01-13	0	0	0	1	0	0	0	0	0	0	0	0	0	0	0	0	0	0	0	0	0	0	0	0	0	0	0	0	0	0	1	2020-07-10	2	47.7	4	0	2022-01-13
214	2021-05-20	51.7032	0	1	5	5	1	0	0		1	2021-05-19	1	0	0	0	0	0	0	0	1	0	0	0	0	0	0	0	0	0	0	0	0	0	0	0	0	0	0	0	0	0	0		2	33.8	3	1	2021-05-20
215	2021-06-28	50.8405	0	1	4	6	1	0	0		1	2021-06-24	0	0	0	0	1	0	0	1	1	0	0	0	1	0	0	0	0	0	0	0	0	0	0	0	0	0	0	0	0	0	0		2	39.1	3	0	2021-06-28
216	2021-07-02	50.8516	0	1	4	6	1	0	0		1	2021-06-24	0	1	0	0	0	0	0	1	0	1	1	0	1	0	0	0	0	0	0	0	0	0	0	0	0	0	0	0	0	0	0		2	32.6	3	0	2021-07-02
217	2022-01-19	51.4092	0	1	4	6	1	0	0		1	2022-01-18	0	0	0	1	1	0	0	1	1	0	0	0	1	0	0	0	0	0	0	0	0	0	0	0	0	0	0	0	0	0	0		2	50.2	4	0	2022-01-20
218	2021-11-12	52.5936	0	2	5	5	1	0	0		1	2021-11-11	0	1	0	0	0	0	0	1	1	0	0	0	0	0	0	0	0	0	1	0	0	0	0	0	0	0	0	0	0	0	0		2	6.2	4	0	2021-11-12
219	2020-11-06	50.8239	0	2	2	2	1	0	0		1	2020-11-02	0	1	0	0	1	0	0	1	1	1	0	0	1	0	0	0	0	0	1	0	0	0	0	0	0	0	0	0	0	0	0		0	18.9	2	1	2020-11-06
220	2021-05-10	51.337	0	2	2	2	1	0	0		1	2021-05-08	0	1	0	1	0	0	0	1	1	0	0	0	1	0	0	0	0	0	1	0	0	0	0	0	0	0	0	0	0	0	1	2020-11-06	2	36.6	3	0	2021-05-10
221	2021-11-08	51.8419	0	2	2	2	1	0	0		1	2021-11-07	0	1	0	1	0	0	0	0	1	0	0	0	1	0	0	0	0	0	1	0	0	0	0	0	0	0	0	0	0	0	1	2020-11-06	2	7.3	4	0	2021-11-08
222	2020-08-03	49.8696	0	2	5	5	1	0	1	2020-08-02	0		0	0	0	0	0	0	0	0	0	0	0	0	0	0	1	0	0	0	0	1	0	0	0	0	1	0	0	0	0	0	0		0	32.7	1	0	2020-08-10
223	2021-04-19	50.5881	0	2	5	5	1	0	0		1	2021-04-17	0	1	0	1	1	0	0	1	1	1	0	0	0	0	1	0	0	0	0	1	0	0	0	0	1	0	0	0	0	0	0		2	29.5	3	0	2021-04-19
224	2021-08-11	49.0596	0	2	5	4	2	0	0		1	2021-08-09	0	1	0	0	1	0	0	1	1	0	0	0	0	0	0	0	0	0	0	0	0	0	0	0	0	0	0	0	0	0	1	2021-01-29	2	10.6	3	0	2021-08-11
225	2021-06-01	49.6449	0	3	1	2	1	0	1	2021-05-27	1	2021-05-31	0	1	0	0	0	0	0	0	0	0	0	0	0	0	0	0	0	0	0	0	0	0	0	0	0	0	0	0	0	0	0		2	37	3	0	2021-06-01
226	2022-01-13	50.2718	0	3	1	2	1	0	1	2022-01-11	0		0	0	0	0	0	0	0	0	0	0	0	0	0	0	0	0	0	0	0	0	0	0	0	0	0	0	0	0	0	0	0		2	47.7	4	1	2022-01-14
227	2020-08-02	48.9043	0	2	5	5	1	1	1	2020-07-28	0		0	0	0	0	0	0	0	0	0	0	0	0	0	0	0	0	0	0	0	0	0	0	0	0	0	0	0	0	0	0	0		0	30.6	1	0	2020-08-03
228	2020-11-23	49.2178	0	2	5	5	1	1	1	2020-11-23	0		0	0	0	0	0	0	0	0	0	0	0	0	0	0	0	0	0	0	0	0	0	0	0	0	0	0	0	0	0	0	0		0	23.4	2	1	2020-11-30
229	2020-08-03	48.491	0	2	3	5	1	0	1	2020-07-24	0		0	0	0	0	0	0	0	0	0	0	0	0	0	0	0	0	0	0	0	0	0	0	0	0	0	0	0	0	0	0	0		0	32.7	1	0	2020-08-04
230	2021-06-30	48.8932	0	1	3	3		1	0		1	2021-06-28	0	1	0	0	1	0	0	1	0	1	0	0	0	0	0	0	0	0	0	0	0	0	0	0	0	0	0	0	0	0	1	2020-09-03	0	33.8	3	0	2021-06-30
231	2021-07-02	48.8988	0	1	3	3		1	0		1	2021-06-29	0	1	0	1	1	0	0	1	0	0	0	0	0	0	0	0	0	0	0	0	0	0	0	0	0	0	0	0	0	0	1	2020-09-03	2	32.6	3	0	2021-07-02
232	2021-05-27	48.7323	0	1	5	2	1	0	0		1	2021-05-25	0	0	0	0	0	1	1	0	0	0	0	0	0	0	0	0	0	0	0	0	0	0	0	0	0	0	0	0	0	0	0		0	33.3	3	0	2021-05-28
233	2021-01-12	50.3662	0	2	3	4		0	0		1	2021-01-12	0	0	0	1	0	1	1	0	0	0	0	0	0	0	0	0	0	0	0	1	0	0	1	0	0	0	0	0	0	0	0		0	32.5	2	1	2021-01-13
234	2021-10-21	51.251	0	2	3	2	2	1	0		1	2021-10-19	1	1	0	0	1	0	0	0	1	0	0	0	1	0	0	0	0	0	0	0	1	0	0	0	0	0	0	0	0	0	1	2020-06-24	2	5.1	3	0	2021-10-21
235	2021-04-21	47.2011	0	2	4	6	1	0	1	2021-04-15	0		0	0	0	0	0	0	0	0	0	0	0	0	0	0	1	0	0	0	0	0	0	0	0	0	0	0	0	0	0	0	0		1	26.8	3	0	2021-04-22
236	2021-12-31	47.9057	0	2	4	6	1	0	0		1	2021-12-28	0	0	0	1	0	1	1	0	0	0	0	0	0	0	1	0	0	0	0	0	0	0	0	0	0	0	0	0	0	0	0		2	23.6	4	0	2021-12-31
237	2022-01-02	45.6893	0	2	5	1	1	1	1	2021-12-30	0		0	0	0	0	0	0	0	0	0	0	0	0	0	0	1	0	0	0	0	0	0	0	0	0	0	0	0	0	0	0	1	2021-01-28	2	29.7	4	0	2022-01-03
238	2020-07-24	49.8752	0	1	4	6	1	0	0		1	2020-07-23	0	0	0	0	0	1	1	0	0	0	0	0	0	0	0	0	0	0	0	0	0	0	0	0	0	0	0	0	0	0	0		0	32.3	1	1	2020-07-27
239	2020-11-30	49.7004	0	2	5	2	2	0	1	2020-11-27	0		0	0	0	0	0	0	0	0	0	0	0	0	0	0	0	0	0	0	0	0	0	0	0	0	0	0	0	0	0	0	0		0	24.1	2	0	2020-12-03
240	2020-11-29	49.1318	0	2	3	5	1	0	1	2020-11-29	0		0	0	0	0	0	0	0	0	0	0	0	0	1	0	0	0	0	0	0	0	0	0	0	0	0	0	0	0	0	1	0		0	20.1	2	1	2020-12-01
241	2021-03-26	49.4563	0	2	3	5	1	0	0		1	2021-03-25	0	1	0	1	1	0	0	1	1	1	0	0	1	0	0	0	0	0	0	0	0	0	0	0	0	0	0	0	0	1	1	2020-12-01	0	19.9	3	0	2021-03-29
242	2020-07-24	47.3398	0	2	3	1	1	1	1	2020-07-16	0		0	0	0	0	0	0	0	0	0	0	0	0	0	0	1	0	0	0	0	0	0	0	0	0	0	0	0	0	0	0	0		0	32.3	1	0	2020-07-25
243	2021-07-24	47.8502	0	2	3	2			0		1	2021-07-24	0	1	0	1	1	0	0	0	0	0	0	0	0	0	0	0	0	0	0	0	0	0	0	0	0	0	0	0	0	0	0		2	20.3	3	0	2021-07-24
244	2022-01-19	48.5187	0	2	1	2	1	1	1	2022-01-10	1	2022-01-18	0	1	0	1	1	0	0	1	0	0	0	0	0	0	0	0	0	0	0	0	0	0	0	0	0	0	0	0	0	1	0		2	50.2	4	1	2022-01-19
245	2021-06-24	47.4757	0	2	2	2	1	1	0		1	2021-06-21	0	1	0	0	1	0	0	0	0	0	0	0	0	0	0	0	0	0	0	0	0	0	0	0	0	0	0	0	0	0	1	2020-11-26	1	36.2	3	0	2021-06-24
246	2022-01-06	48.0194	0	2	2	2	1	1	0		1	2022-01-03	0	1	0	0	1	0	0	1	0	0	0	0	0	0	0	0	0	0	0	0	0	0	0	0	0	0	0	0	0	0	1	2020-11-26	2	38.6	4	1	2022-01-07
247	2020-12-18	43.4341	0	2	5	3	2	1	1	2020-12-17	0		0	0	0	0	0	0	0	0	0	0	0	0	0	0	0	0	0	0	0	0	0	0	0	0	0	0	0	0	0	0	0		0	24	2	1	2020-12-21
248	2020-12-02	47.7254	0	2	5	3	1	1	0		1	2020-12-01	0	1	0	0	1	0	0	1	1	0	0	0	0	0	0	0	0	0	0	0	0	0	0	0	0	0	0	0	0	0	0		0	20.2	2	1	2020-12-02
249	2022-01-17	48.8655	0	2	5	3	1	1	1	2022-01-13	1	2022-01-14	0	0	0	0	0	0	0	1	0	0	0	0	0	0	0	0	0	0	0	0	0	0	0	0	0	0	0	0	0	0	1	2020-12-03	2	50.8	4	0	2022-01-18
250	2020-08-03	47.337	0	2	5	2	1	1	0		1	2020-07-31	0	1	0	0	1	1	1	0	1	0	0	0	1	0	0	0	0	0	0	0	0	0	0	0	0	0	0	0	0	0	0		0	32.7	1	1	2020-08-03
251	2021-06-24	47.0125	0	2	5	5	1	0	0		1	2021-06-19	0	0	0	1	1	0	0	1	0	0	0	0	0	0	0	0	0	0	0	0	0	0	0	0	0	0	0	0	0	0	0		2	36.2	3	1	2021-06-24
252	2020-12-01	47.3287	0	2	3	2	1	0	0		1	2020-11-27	0	1	0	0	1	0	0	1	0	0	0	0	1	0	0	0	0	0	0	0	0	0	0	0	0	0	0	0	0	0	0		0	20.8	2	0	2020-12-04
253	2021-01-20	47.4674	0	2	3	2	1	0	1	2021-01-15	0		0	0	0	0	0	0	0	0	0	0	0	0	1	0	0	0	0	0	0	0	0	0	0	0	0	0	0	0	0	0	0		0	23.6	2	0	2021-01-21
254	2021-06-22	47.8918	0	2	3	2	1	0	0		1	2021-06-20	0	1	0	0	0	0	0	1	0	0	0	0	1	0	0	0	0	0	0	0	0	0	0	0	0	0	0	0	0	0	0		2	37.9	3	1	2021-06-22
255	2020-12-29	46.8544	0	2	4	6	1	0	1	2020-12-21	0		0	0	0	0	0	0	0	0	0	0	0	0	0	0	1	0	0	0	0	0	0	0	0	0	0	0	0	0	0	0	0		0	29.2	2	0	2020-12-30
256	2020-12-14	45.0347	0	1	3	5	1	0	0		1	2020-12-13	0	1	0	0	1	0	0	1	1	0	0	0	0	0	0	0	0	0	0	0	0	0	0	0	0	0	0	0	0	0	0		0	28.2	2	0	2020-12-14
257	2021-08-03	45.6782	0	1	3	5	1	0	0		1	2021-08-01	0	1	0	1	0	0	0	1	1	0	0	0	0	0	0	0	0	0	0	0	0	0	0	0	0	0	0	0	0	0	0		2	14.4	3	0	2021-08-03
258	2022-01-21	46.1526	0	1	3	5	1	0	0		1	2022-01-20	0	1	0	0	1	0	0	1	0	0	0	0	0	0	0	0	0	0	0	0	0	0	0	0	0	0	0	0	0	0	0		2	51.2	4	1	2022-01-22
259	2020-07-21	42.5714	0	2	4	1	2	1	0		1	2020-07-19	0	1	0	0	1	0	0	0	0	0	0	0	1	0	0	0	0	0	0	0	0	0	0	0	0	0	0	0	0	0	0		0	33.9	1	1	2020-07-21
260	2022-01-18	47.8169	0	1	4	1	1	0	0		1	2022-01-17	1	1	0	1	0	0	0	1	1	0	0	0	1	0	0	0	0	0	0	0	0	0	0	0	0	0	0	0	0	0	0		2	48.4	4	1	2022-01-24
261	2021-01-14	47.0763	0	1	3	2	2	1	1	2021-01-09	0		0	0	0	0	0	0	0	0	0	0	0	0	0	0	0	0	0	0	0	0	1	0	0	0	0	0	0	0	0	0	0		0	29.3	2	0	2021-01-15
262	2021-07-14	47.5784	0	1	3	2	2	1	0		1	2021-07-13	0	1	0	1	1	0	0	0	1	0	0	0	0	0	0	0	0	0	0	0	1	0	0	0	0	0	0	0	0	0	0		2	26.4	3	0	2021-07-15
263	2022-01-13	48.086	0	1	3	2	2	1	0		1	2022-01-10	1	1	1	0	1	0	0	0	1	0	0	0	0	0	0	0	0	0	0	0	1	0	0	0	0	0	0	0	0	0	0		2	47.7	4	1	2022-01-13
264	2020-11-15	45.6089	1	2	2	4	2	0	0		1	2020-11-14	0	1	0	0	0	0	0	0	0	0	0	0	0	0	0	0	0	0	1	0	0	0	0	0	0	0	0	0	0	0	0		0	19.8	2	0	2020-11-15
265	2021-04-14	45.2538	0	2	2	3	1	1	1	2021-04-11	1	2021-04-14	0	0	0	1	1	0	0	0	0	0	0	0	0	0	0	0	0	0	1	0	0	0	0	0	0	0	0	0	0	0	0		2	25.5	3	0	2021-04-14
266	2020-12-23	43.4813	0	2	4	5	1	0	0		1	2020-12-21	1	1	0	0	0	0	0	1	0	0	0	0	0	0	0	0	0	0	0	0	0	0	0	0	0	0	0	0	0	0	0		0	24	2	1	2020-12-24
267	2020-07-22	43.2843	0	1	3	3	1	1	1	2020-07-19	1	2020-07-21	0	1	0	0	1	1	1	0	1	0	0	0	0	0	0	0	0	0	1	0	0	0	0	0	0	0	0	0	0	0	0		0	33.2	1	0	2020-07-27
268	2020-07-05	46.5243	0	2	4	6	1	0	0		1	2020-06-28	1	1	1	0	1	1	1	0	0	0	0	0	0	0	0	0	0	0	1	0	0	0	0	0	0	0	0	0	0	0	0		0	28.2	1	1	2020-07-07
269	2020-08-12	46.5381	0	2	5	2	1	0	0		1	2020-08-10	0	1	0	0	0	0	0	0	0	0	0	0	0	0	0	0	0	0	0	1	0	0	0	0	0	0	0	0	0	0	0		0	30.8	1	0	2020-08-13
270	2022-01-07	47.6893	0	2	4	1	2	0	0		1	2022-01-06	1	1	0	1	1	0	0	1	1	0	0	0	0	0	0	0	0	0	0	0	0	0	0	0	1	0	0	0	0	1	1	2021-03-30	2	39.2	4	1	2022-01-07
271	2021-08-03	46.982	0	2	5	1	1	1	0		1	2021-08-02	0	1	0	1	0	0	0	0	0	0	0	0	0	0	0	0	0	0	0	0	0	0	0	0	0	0	0	0	0	0	1	2020-06-29	2	14.4	3	0	2021-08-03
272	2021-12-31	47.3981	0	2	5	1	1	1	1	2021-12-30	0		0	0	0	0	0	0	0	0	0	0	0	0	0	0	0	0	0	0	0	0	0	0	0	0	0	0	0	0	0	0	1	2020-06-29	2	23.6	4	0	2022-01-03
273	2020-07-21	41.7587	0	1	5	5	1	0	1	2020-07-12	0		0	0	0	0	0	0	0	0	0	0	0	0	0	0	0	0	0	0	0	0	0	0	0	0	0	0	0	0	0	0	0		0	33.9	1	0	2020-07-21
274	2022-01-13	43.3897	0	1	5	5	1	0	0		1	2022-01-11	0	1	0	1	0	0	0	1	1	0	0	0	0	0	0	0	0	0	0	0	0	0	0	0	0	0	0	0	0	0	0		2	47.7	4	1	2022-01-13
275	2021-07-06	45.7503	0	1	4	5	1	0	0		1	2021-07-02	0	1	0	0	1	0	0	0	0	0	0	0	0	0	1	0	0	0	0	0	1	0	0	0	0	0	0	0	0	0	0		2	33.1	3	0	2021-07-06
276	2021-01-26	44.1498	0	1	4	5	1	0	0		1	2021-01-21	0	0	0	0	1	0	0	0	0	0	0	0	0	0	0	0	0	0	0	0	0	0	0	0	0	0	0	0	0	0	0		0	19.7	2	0	2021-01-26
277	2020-08-18	41.9723	0	2	4	5	1	0	1	2020-08-12	0		0	0	0	0	0	0	0	0	0	0	0	0	0	0	0	0	0	0	0	0	0	0	0	0	0	0	0	0	0	0	0		0	32	1	1	2020-08-19
278	2021-05-28	47.6588	0	3	1	2	1	1	0		1	2021-05-27	0	0	0	0	0	0	0	0	1	0	0	0	0	0	0	0	0	0	0	0	0	0	0	0	0	0	0	0	0	0	0		2	34.9	3	0	2021-05-28
279	2020-12-17	46.7018	0	3	1	5	1	0	1	2020-12-17	0		0	0	0	0	0	0	0	0	0	0	0	0	0	0	0	0	0	0	0	0	0	0	0	0	0	0	0	0	0	0	0		0	23.7	2	0	2020-12-21
280	2021-12-29	47.7476	0	3	1	5	1	0	0		1	2021-12-29	0	1	0	1	1	0	0	1	1	0	0	0	0	0	0	0	0	0	0	0	0	0	0	0	0	0	0	0	0	0	0		2	18.9	4	1	2021-12-29
281	2020-12-15	47.1318	0	3	1	4	2	0	0		1	2020-12-12	0	1	0	0	1	0	0	1	1	0	0	0	0	0	1	0	0	0	0	0	0	0	0	0	0	0	0	0	0	1	0		0	25.1	2	0	2020-12-15
282	2021-05-20	47.5645	0	3	1	4	2	0	0		1	2021-05-19	0	0	0	0	1	0	0	0	1	0	0	0	0	0	1	0	0	0	0	0	0	0	0	0	0	0	0	0	0	1	0		2	33.8	3	0	2021-05-21
283	2021-04-12	46.3773	0	3	1	4	2	0	0		1	2021-04-12	0	0	0	1	0	0	0	0	0	0	0	0	0	0	0	0	0	0	0	0	0	0	0	0	0	0	0	0	0	0	0		2	27.4	3	0	2021-04-12
284	2020-08-04	44.4799	0	2	2	2	1	0	0		1	2020-08-03	0	1	0	0	0	0	0	0	1	0	0	0	0	0	0	0	0	0	0	0	0	0	0	0	0	0	0	0	0	0	0		0	31.2	1	0	2020-08-04
285	2021-02-01	44.982	0	2	2	2	1	0	0		1	2021-01-30	1	1	0	1	1	1	1	1	1	0	0	0	0	0	0	0	0	0	0	0	0	0	0	0	0	0	0	0	0	0	0		0	17.7	2	1	2021-02-01
286	2020-07-30	43.018	0	3	1	5	1	0	0		1	2020-07-29	0	0	0	0	0	0	0	0	1	0	0	0	0	0	0	0	0	0	0	0	0	0	0	0	1	0	0	0	0	0	0		0	32.3	1	0	2020-07-30
287	2021-09-13	44.1553	0	3	1	5	1	0	0		1	2021-09-12	1	0	0	1	1	0	0	1	0	0	0	0	0	0	0	0	0	0	0	0	0	0	0	0	1	0	0	0	0	0	0		2	4.2	3	0	2021-09-13
288	2020-12-26	44.4716	0	1	3	2	1	1	0		1	2020-12-23	0	0	0	0	0	0	0	1	1	0	0	0	0	0	0	0	0	0	0	0	0	0	0	0	0	0	0	0	0	0	0		0	32.4	2	0	2020-12-29
289	2021-01-04	43.9334	0	1	5	6	1	0	0		1	2020-12-30	0	1	0	1	1	0	0	1	1	0	0	0	0	0	0	0	0	0	1	0	0	0	0	0	0	0	0	0	0	0	0		0	40.9	2	1	2021-01-04
290	2021-01-24	46.4078	0	1	4	6	1	0	0		1	2021-01-23	0	1	0	0	1	0	0	1	1	0	0	0	0	0	0	0	0	0	0	0	0	0	0	0	0	0	0	0	0	0	0		0	21.2	2	0	2021-01-25
291	2021-06-10	46.7878	0	1	4	6	1	0	1	2021-06-08	1	2021-06-10	0	0	0	0	0	0	0	1	1	0	0	0	0	0	0	0	0	0	0	0	0	0	0	0	0	0	0	0	0	0	0		2	37.3	3	0	2021-06-11
292	2022-01-05	48.1581	0	2	2	6	1	0	0		1	2022-01-03	0	1	0	1	1	0	0	1	1	0	0	0	0	0	0	0	0	0	0	0	0	0	0	0	0	0	0	0	0	0	0		2	36.8	4	0	2022-01-06
293	2020-07-30	45.1151	0	1	3	2	1	1	0		1	2020-07-21	1	0	0	0	1	0	0	0	1	0	0	0	0	0	0	1	0	0	0	0	0	0	0	0	0	0	0	0	0	0	0		0	32.3	1	0	2020-07-31
294	2021-04-30	45.8752	0	1	3	2	1	1	0		1	2021-04-29	0	1	0	0	1	0	0	1	1	1	0	0	0	0	0	1	0	0	0	0	0	0	0	0	0	0	0	0	0	0	1	2020-09-07	1	26.4	3	0	2021-04-30
295	2021-02-05	44.6963	0	1	4	6	1	0	0		1	2021-02-04	0	0	0	0	0	0	0	1	1	1	0	0	0	0	0	0	0	0	0	0	0	0	0	0	0	0	0	0	0	0	0		0	13.6	2	0	2021-02-06
296	2022-01-19	45.6616	0	1	4	6	1	0	0		1	2022-01-18	0	1	0	0	1	0	0	1	0	0	0	0	0	0	0	0	0	0	0	0	0	0	0	0	0	0	0	0	0	0	0		2	50.2	4	1	2022-01-20
297	2020-11-15	45.5922	0	1	3	2	2	1	1	2020-11-08	1	2020-11-15	0	0	0	0	1	0	0	0	0	0	0	0	0	0	0	0	0	0	0	0	0	0	0	0	0	0	0	0	0	1	1	2020-08-07	0	19.8	2	0	2020-11-15
298	2020-06-28	44.0361	0	1	3	2	1	1	1	2020-06-26	1	2020-06-28	1	1	1	1	1	0	0	1	0	0	0	0	0	0	0	0	0	0	0	0	0	0	0	0	0	0	0	0	0	0	0		0	27.6	1	1	2020-06-28
299	2020-11-30	45.2816	0	2	5	3	2	1	0		1	2020-11-27	0	1	0	0	0	0	0	1	1	1	0	0	0	0	0	0	0	0	0	0	0	0	0	0	0	0	0	0	0	0	0		0	24.1	2	1	2020-11-30
300	2021-07-23	45.9334	0	2	5	3	2	1	0		1	2021-07-22	0	0	0	1	1	0	0	1	0	0	0	0	0	0	0	0	0	0	0	0	0	0	0	0	0	0	0	0	0	0	1	2020-11-30	1	20.3	3	0	2021-07-23
301	2020-07-27	44.8849	0	2	2	5	1	0	0		1	2020-07-20	0	1	0	0	0	0	0	0	0	0	0	0	0	0	0	0	0	0	0	0	0	0	0	0	0	0	0	0	0	0	0		0	32.5	1	1	2020-07-28
302	2022-01-17	46.38	0	2	2	5	1	0	1	2022-01-13	1	2022-01-15	0	1	0	0	1	0	0	1	0	0	0	0	0	0	0	0	0	0	0	0	0	0	0	0	0	0	0	0	0	0	1	2020-07-28	2	50.8	4	0	2022-01-18
303	2022-01-05	46.3662	0	2	3	5	1	0	0		1	2022-01-03	0	0	0	1	1	0	0	0	1	0	0	0	0	0	0	0	0	0	0	0	0	0	0	0	0	0	0	0	0	0	1	2021-02-04	2	36.8	4	1	2022-01-05
304	2021-07-14	45.9196	0	1	4	5	1	1	1	2021-07-06	1	2021-07-07	0	0	0	0	1	0	0	1	0	1	0	0	0	0	0	0	0	0	0	0	0	0	0	0	0	0	0	0	0	0	0		2	26.4	3	0	2021-07-14
305	2021-08-05	45.9806	0	1	4	5	1	1	0		1	2021-08-03	0	1	0	0	1	0	0	1	1	0	0	0	0	0	0	0	0	0	0	0	0	0	0	0	0	0	0	0	0	0	0		2	11.7	3	0	2021-08-05
306	2020-11-23	45.5811	0	2	3	5	1	0	1	2020-11-22	0		0	0	0	0	0	0	0	0	0	0	0	0	0	0	0	0	0	0	0	0	0	0	0	0	0	0	0	0	0	0	0		0	23.4	2	0	2020-11-30
307	2022-01-17	47.5479	0	2	5	6	2	0	0		1	2022-01-16	0	1	0	0	1	0	0	1	0	0	0	0	0	0	0	0	0	0	0	0	0	0	0	0	0	0	0	1	0	0	0		2	50.8	4	1	2022-01-17
308	2021-04-14	44.7129	0	2	2	2	1	0	0		1	2021-04-14	0	1	0	1	1	0	0	0	0	0	0	0	0	0	0	0	0	0	0	0	0	0	0	0	0	0	0	0	0	0	0		2	25.5	3	0	2021-04-14
309	2021-07-22	44.9875	0	2	2	2	1	0	0		1	2021-07-21	0	1	0	1	1	0	0	1	1	0	0	0	0	0	0	0	0	0	0	0	0	0	0	0	0	0	0	0	0	0	0		2	21.3	3	0	2021-07-22
310	2022-01-13	47.5118	0	2	3	5	1	0	0		1	2022-01-12	0	1	0	0	1	0	0	1	0	0	0	0	0	0	0	0	0	0	0	0	0	0	0	0	0	0	0	0	0	0	0		2	47.7	4	1	2022-01-13
311	2020-11-20	47.3564	0	1	3	2	2	0	0		1	2020-11-19	0	0	0	0	1	0	0	1	1	1	0	0	0	0	0	0	0	0	0	1	0	0	0	0	0	0	0	0	0	0	0		0	19.2	2	0	2020-11-20
312	2021-04-26	47.792	0	1	3	2	2	0	0		1	2021-04-22	0	1	0	1	1	0	0	0	0	0	0	0	0	0	0	0	0	0	0	1	0	0	0	0	0	0	0	0	0	0	1	2021-01-02	1	30.1	3	0	2021-04-26
313	2021-07-19	48.025	0	1	3	2	2	0	0		1	2021-07-18	0	0	0	1	0	0	0	1	1	0	0	0	0	0	0	0	0	0	0	1	0	0	0	0	0	0	0	0	0	0	1	2021-01-02	1	27	3	0	2021-07-19
314	2021-12-29	47.6394	0	2	3	2	1	1	0		1	2021-12-28	0	1	0	1	1	0	0	1	1	0	0	0	0	0	0	0	0	0	0	0	0	0	0	0	0	0	0	0	0	0	1	2020-12-11	2	18.9	4	1	2021-12-29
315	2021-01-18	46.0971	0	2	3	5	1	0	1	2021-01-14	0		0	0	0	0	0	0	0	0	0	0	0	0	0	0	0	0	1	0	0	0	0	0	0	0	0	0	0	0	0	0	0		0	24.2	2	0	2021-01-20
316	2021-09-22	45.8391	0	1	3	2	1	0	0		1	2021-09-21	0	1	1	0	0	0	0	0	0	0	0	0	0	0	0	0	0	0	0	0	0	0	0	0	0	0	0	0	0	0	0		2	4.6	3	0	2021-09-22
317	2020-08-18	44.5825	0	2	3	4	2	0	1	2020-08-13	1	2020-08-16	0	1	0	0	1	0	0	0	1	0	0	0	0	0	0	0	0	0	0	1	0	0	0	0	0	0	0	0	0	0	0		0	32	1	0	2020-08-20
318	2021-01-15	47.4508	0	2	3	3	1	1	0		1	2021-01-13	0	0	0	0	0	0	0	1	0	0	0	0	0	0	0	0	0	0	0	0	0	0	0	0	0	0	0	0	0	0	0		0	27.7	2	0	2021-01-15
319	2021-06-15	47.8696	0	2	3	3	1	1	0		1	2021-06-12	0	1	0	1	1	0	0	1	0	0	0	0	0	0	0	0	0	0	0	0	0	0	0	0	0	0	0	0	0	0	0		2	43.8	3	0	2021-06-15
320	2021-12-30	48.4189	0	2	3	3	1	1	0		1	2021-12-28	1	0	0	0	0	0	0	1	0	0	0	0	0	0	0	0	0	0	0	0	0	0	0	0	0	0	0	0	0	0	0		2	21.2	4	0	2021-12-30
321	2022-01-14	47.9279	0	2	2	2	1	1	0		1	2022-01-14	0	1	0	1	1	0	0	1	1	0	0	0	1	0	0	0	0	0	1	0	0	0	0	0	0	0	0	0	0	0	1	2020-06-04	2	48.3	4	0	2022-01-14
322	2021-01-31	46.3745	0	1	3	2			0		1	2021-01-31	0	1	0	0	0	0	0	1	1	1	0	0	0	0	0	0	0	0	0	0	0	0	0	0	0	0	0	0	0	0	1	2020-08-28	0	16.4	2	0	2021-02-01
323	2020-12-20	45.473	0	3	1	5	1	0	1	2020-12-19	0		0	0	0	0	0	0	0	0	0	0	0	0	0	0	0	0	0	0	0	0	0	0	0	0	0	0	0	0	0	0	0		0	24	2	1	2020-12-24
324	2021-12-31	46.7101	0	1	3	1	1	1	0		1	2021-12-29	0	1	0	0	1	0	0	1	0	0	0	0	0	0	0	0	0	0	0	0	0	0	0	0	0	0	0	0	0	0	1	2020-05-28	2	23.6	4	0	2021-12-31
325	2021-04-28	42.7989	0	3	1	4	2	1	0		1	2021-04-27	0	1	0	1	1	0	0	0	0	0	1	0	0	0	0	0	0	0	0	0	0	0	0	0	0	0	0	0	0	0	0		2	25.5	3	0	2021-04-28
326	2021-08-10	43.0874	0	3	1	4	2	1	0		1	2021-08-10	0	0	0	1	1	0	0	0	0	0	0	0	0	0	0	0	0	0	0	0	0	0	0	0	0	0	0	0	0	0	0		2	10.8	3	0	2021-08-10
327	2021-09-28	43.2233	0	3	1	4	2	1	0		1	2021-09-27	0	0	0	1	1	0	0	1	1	0	0	0	0	0	0	0	0	0	0	0	0	0	0	0	0	0	0	0	0	0	0		2	4.8	3	0	2021-09-28
328	2021-10-27	45.0624	0	2	2	3	1	1	0		1	2021-10-26	0	1	0	1	1	0	0	0	0	0	0	0	0	0	0	0	0	0	0	0	0	0	0	0	0	0	0	0	0	0	0		2	5.8	3	0	2021-10-27
329	2022-01-06	45.2594	0	2	2	3	1	1	0		1	2022-01-02	0	1	0	1	1	0	0	0	0	0	0	0	0	0	0	0	0	0	0	0	0	0	0	0	0	0	0	0	0	0	0		2	38.6	4	1	2022-01-06
330	2020-08-12	43.4535	0	2	4	6	1	0	0		1	2020-08-09	1	1	0	0	0	0	0	1	1	1	1	0	1	0	0	0	0	0	1	0	0	0	0	0	0	0	0	0	0	0	0		0	30.8	1	1	2020-08-12
331	2020-08-21	43.4119	0	2	3	2	1	0	1	2020-08-16	1	2020-08-19	1	1	0	0	0	0	0	0	0	0	0	0	0	0	0	0	0	0	0	0	0	0	0	0	0	0	0	0	0	0	0		0	28.9	1	1	2020-08-22
332	2021-10-21	44.5936	0	2	3	2	1	0	0		1	2021-10-18	0	1	0	0	1	0	0	1	1	0	0	0	0	0	0	0	0	0	0	0	0	0	0	0	0	0	0	0	0	0	1	2020-08-22	2	5.1	3	0	2021-10-22
333	2022-01-19	46.6491	0	2	4	6	1	0	1	2022-01-13	1	2022-01-18	0	0	0	0	1	0	0	1	1	0	0	0	1	0	1	0	0	0	1	0	0	0	0	0	0	0	0	0	0	0	0		2	50.2	4	1	2022-01-19
334	2021-01-15	45.1484	0	2	3	1	1	0	0		1	2021-01-12	0	0	0	1	1	0	0	1	1	0	0	0	0	0	0	0	0	0	0	0	0	0	0	0	0	0	0	0	0	0	0		0	27.7	2	0	2021-01-15
335	2021-04-15	45.3981	0	2	3	1	1	0	0		1	2021-04-14	0	0	0	0	1	0	0	1	0	0	0	0	0	0	0	0	0	0	0	0	0	0	0	0	0	0	0	0	0	0	0		2	24.5	3	0	2021-04-15
336	2020-07-31	43.2594	0	2	3	2	2	1	0		1	2020-07-30	0	1	0	0	1	0	0	0	1	0	0	0	0	0	0	0	0	0	0	0	0	0	0	0	0	0	0	0	0	0	0		0	30.5	1	1	2020-08-03
337	2020-07-22	43.4202	1	3	4	5	1	0	0		1	2020-07-21	0	1	1	0	1	1	1	0	1	0	0	0	0	0	0	0	0	0	1	0	0	0	0	0	0	0	0	0	0	0	0		0	33.2	1	1	2020-07-22
338	2021-12-21	44.8544	1	3	4	5	1	0	0		1	2021-12-20	1	1	0	1	1	0	0	1	1	0	0	0	0	0	0	0	0	0	1	0	0	0	0	0	0	0	0	0	0	0	1	2020-07-22	2	7.6	4	0	2021-12-21
339	2021-01-05	43.0069	0	1	3	3	2	1	1	2021-01-05	0		0	0	0	0	0	0	0	0	0	0	0	0	0	0	0	0	0	0	0	0	0	0	0	0	0	0	0	0	0	0	0		0	33.2	2	1	2021-01-12
340	2022-01-13	44.0416	0	1	3	3	2	1	1	2022-01-08	1	2022-01-12	0	0	0	1	1	0	0	1	1	0	0	0	0	0	0	0	0	0	0	0	0	0	0	0	0	0	0	0	0	0	1	2021-01-12	2	47.7	4	0	2022-01-13
341	2020-08-19	42.0444	0	2	5	4	2	0	0		1	2020-08-18	0	1	0	0	1	0	0	0	0	0	0	0	0	0	0	0	0	0	0	0	0	0	0	0	0	0	0	0	0	0	0		0	28.8	1	0	2020-08-20
342	2022-01-21	43.2427	0	1	3	1	1	1	0		1	2022-01-20	0	1	0	0	1	0	0	0	0	0	0	0	1	0	0	0	0	0	0	0	0	0	0	0	0	0	0	0	0	0	1	2021-01-15	2	51.2	4	0	2022-01-21
343	2020-08-10	41.6782	0	1	4	3	1	1	1	2020-08-04	0		0	0	0	0	0	0	0	0	0	0	0	0	0	0	0	0	0	0	0	0	0	0	0	0	0	0	0	0	0	0	0		0	33.9	1	1	2020-08-11
344	2021-06-25	42.5659	0	2	4	6	1	0	0		1	2021-06-24	0	1	1	0	1	0	0	1	1	1	0	0	0	0	0	0	0	0	1	0	0	0	0	0	0	0	0	0	0	0	1	2020-12-10	2	35.5	3	0	2021-06-25
345	2022-01-14	43.129	0	2	4	6	1	0	0		1	2022-01-07	1	1	0	1	1	0	0	1	1	0	0	0	0	0	0	0	0	0	1	0	0	0	0	0	0	0	0	0	0	0	1	2020-12-10	2	48.3	4	0	2022-01-14
346	2020-08-13	44.6491	0	3	1	2	2	0	1	2020-08-11	0		0	0	0	0	0	0	0	0	0	0	0	0	0	0	0	0	0	0	0	0	0	0	0	0	0	0	0	0	0	0	0		0	29.5	1	0	2020-08-14
347	2021-01-20	44.577	0	3	1	5	1	1	1	2021-01-17	0		0	0	0	0	0	0	0	0	0	0	0	0	0	0	0	0	0	0	0	0	0	0	0	0	0	0	0	0	0	0	0		0	23.6	2	0	2021-01-25
348	2022-01-12	44.2774	0	2	4	6	1	0	0		1	2022-01-11	0	0	0	1	0	0	0	1	1	0	0	0	0	0	0	0	0	0	0	1	0	0	0	0	0	0	0	0	0	0	0		2	45.2	4	0	2022-01-13
349	2021-09-12	44.0305	0	2	4	6	1	0	0		1	2021-09-12	0	1	0	1	1	0	0	0	1	0	0	0	0	0	0	0	0	0	0	0	0	0	0	0	0	0	0	0	0	0	0		2	4.8	3	0	2021-09-12
350	2021-01-04	42.5437	0	2	5	5	1	1	0		1	2021-01-03	0	0	0	1	1	0	0	1	1	0	0	0	0	0	1	0	0	0	0	0	0	0	0	0	0	0	0	0	0	0	0		0	40.9	2	0	2021-01-04
351	2021-03-26	42.7684	0	2	5	5	1	1	0		1	2021-03-23	0	0	0	0	0	0	0	1	1	0	0	0	0	0	1	0	0	0	0	0	0	0	0	0	0	0	0	0	0	0	0		1	19.9	3	0	2021-03-31
352	2022-01-17	43.5922	0	2	5	5	1	1	0		1	2022-01-16	0	1	0	1	1	0	0	0	0	0	0	0	0	0	1	0	0	0	0	0	0	0	0	0	0	0	0	0	0	0	0		2	50.8	4	1	2022-01-17
353	2021-07-08	43.0735	0	2	4	6	1	0	1	2021-07-01	1	2021-07-03	0	0	0	0	1	0	0	0	0	0	0	0	0	0	1	0	0	0	0	0	0	0	0	0	0	0	0	0	0	0	0		2	29.7	3	0	2021-07-08
354	2021-07-29	45.1012	0	2	5	5	1	0	0		1	2021-07-26	0	1	0	0	1	0	0	0	0	0	0	0	0	0	0	0	0	0	0	0	0	0	0	0	0	0	0	0	0	0	0		2	16.8	3	0	2021-07-29
355	2021-01-18	42.5465	0	1	2	4	1	1	0		1	2021-01-15	0	1	0	1	1	0	0	1	1	1	0	0	0	0	0	0	1	0	1	0	0	0	0	0	0	0	0	0	0	0	0		0	24.2	2	0	2021-01-18
356	2021-07-14	43.0374	0	1	2	4	1	1	0		1	2021-07-10	0	1	0	0	1	1	1	1	0	0	0	0	0	0	0	0	1	0	1	0	0	0	0	0	0	0	0	0	0	0	0		2	26.4	3	0	2021-07-14
357	2020-07-24	41.4646	0	2	4	2	2	0	0		1	2020-07-17	0	0	0	0	1	0	0	0	1	0	0	0	0	0	0	0	0	0	0	0	0	0	0	0	0	0	0	0	0	0	1	2020-04-24	0	32.3	1	0	2020-07-25
358	2020-11-24	41.8058	0	2	4	2	2	0	1	2020-11-22	0		0	0	0	0	0	0	0	0	0	0	0	0	0	0	0	0	0	0	0	0	0	0	0	0	0	0	0	0	0	0	1	2020-04-24	0	21.8	2	0	2020-11-27
359	2020-11-30	41.5589	0	2	5	5	1	0	0		1	2020-11-28	0	0	0	0	0	0	0	1	0	0	0	0	0	0	0	0	0	0	0	0	0	0	0	0	0	0	0	0	0	0	0		0	24.1	2	0	2020-12-01
360	2021-05-24	42.0444	0	2	5	5	1	0	0		1	2021-05-22	0	1	0	1	0	0	0	1	1	0	0	0	0	0	0	0	0	0	0	0	0	0	0	0	0	0	0	0	0	0	0		2	39	3	0	2021-05-24
361	2021-02-19	41.2566	0	2	5	5	1	0	0		1	2021-02-15	0	0	0	1	0	0	0	1	1	0	0	0	0	0	0	0	0	0	0	0	0	0	0	0	0	0	0	0	0	0	0		0	10.6	2	0	2021-02-19
362	2021-05-26	41.5229	0	2	5	5	1	0	0		1	2021-05-21	0	0	0	0	1	0	0	1	1	0	0	0	0	0	0	0	0	0	0	0	0	0	0	0	0	0	0	0	0	0	0		2	34.4	3	0	2021-05-26
363	2022-01-06	42.147	0	2	5	5	1	0	1	2022-01-05	0		0	0	0	0	0	0	0	0	0	0	0	0	0	0	0	0	0	0	0	0	0	0	0	0	0	0	0	0	0	0	0		2	38.6	4	0	2022-01-07
364	2021-04-08	43.337	0	2	2	2	1	1	0		1	2021-04-01	0	1	0	1	1	0	0	0	0	0	0	0	0	0	0	0	0	0	0	0	0	0	0	0	0	0	0	0	0	0	0		2	25.8	3	0	2021-04-08
365	2021-01-05	42.4938	0	3	1	2	1	1	0		1	2021-01-05	0	0	0	1	1	0	0	1	1	0	0	0	0	0	0	0	0	0	0	0	0	0	0	0	0	0	0	0	0	0	0		0	33.2	2	0	2021-01-05
366	2021-04-14	42.7684	0	3	1	2	1	1	0		1	2021-04-13	0	1	0	1	1	0	0	1	1	0	0	0	0	0	0	0	0	0	0	0	0	0	0	0	0	0	0	0	0	0	0		2	25.5	3	0	2021-04-14
367	2021-07-07	43.0014	0	3	1	2	1	1	1	2021-06-28	1	2021-07-07	0	0	0	0	0	0	0	1	0	0	0	0	0	0	0	0	0	0	0	0	0	0	0	0	0	0	0	0	0	0	0		2	30.9	3	0	2021-07-07
368	2020-12-03	41.0097	0	1	4	6	1	0	0		1	2020-11-30	0	0	0	0	1	1	1	1	1	0	0	0	0	0	0	0	0	0	0	0	0	0	0	0	0	0	0	0	0	0	0		0	20.3	2	1	2020-12-03
369	2020-11-22	43.1983	0	2	3	2	2	1	0		1	2020-11-22	0	1	0	0	1	1	1	1	1	1	0	0	0	0	0	0	0	0	0	0	0	0	0	0	0	0	0	0	0	0	0		0	20.5	2	1	2020-11-22
370	2021-06-29	44.6519	0	2	5	5	2	1	0		1	2021-06-26	0	0	0	1	1	0	0	0	0	0	0	0	0	0	0	0	0	0	0	0	0	0	0	0	0	0	0	0	0	0	0		2	34.2	3	0	2021-06-29
371	2020-12-21	43.9889	0	1	5	2			1	2020-12-07	0		0	0	0	0	0	0	0	0	0	0	0	0	0	0	0	0	0	0	0	0	0	0	0	0	0	0	0	0	0	0	0		0	27.7	2	0	2020-12-21
372	2020-07-31	43.3897	0	1	3	2	1	0	1	2020-07-29	0		0	0	0	0	0	0	0	0	0	0	0	0	0	0	1	0	0	0	0	0	0	0	0	0	0	0	0	0	0	0	0		0	30.5	1	0	2020-08-04
373	2020-08-02	43.3953	0	1	3	2	1	0	1	2020-08-02	0		0	0	0	0	0	0	0	0	0	0	0	0	0	0	1	0	0	0	0	0	0	0	0	0	0	0	0	0	0	0	0		0	30.6	1	0	2020-08-04
374	2021-07-13	44.3523	0	1	3	2	1	0	0		1	2021-07-12	0	1	0	1	1	0	0	1	0	0	0	0	0	0	1	0	0	0	0	0	0	0	0	0	0	0	0	0	0	0	1	2020-12-01	2	26.7	3	0	2021-07-14
375	2022-01-03	44.835	0	1	3	2	1	0	0		1	2022-01-02	1	0	0	1	1	0	0	1	0	0	0	0	0	0	1	0	0	0	0	0	0	0	0	0	0	0	0	0	0	0	1	2020-12-01	2	32.9	4	0	2022-01-03
376	2022-01-19	44.8793	0	1	3	2	1	0	0		1	2022-01-16	1	1	1	0	1	0	0	0	1	0	0	0	0	0	1	0	0	0	0	0	0	0	0	0	0	0	0	0	0	0	1	2020-12-01	2	50.2	4	1	2022-01-19
377	2020-12-08	43.7781	0	2	1	4	2	1	0		1	2020-12-07	0	1	0	0	1	0	0	0	0	0	0	0	0	0	0	0	0	0	0	0	0	0	0	0	0	0	0	0	0	0	0		0	22.4	2	0	2020-12-11
378	2021-06-03	44.2691	0	2	1	4	2	1	1	2021-05-29	1	2021-06-03	0	1	0	1	1	1	1	1	0	0	0	0	0	0	0	0	0	0	0	0	0	0	0	0	0	0	0	0	0	0	0		2	37	3	1	2021-06-03
379	2021-01-30	43.4147	0	2	4	6	1	0	0		1	2021-01-29	1	0	0	0	0	0	0	1	1	0	0	0	0	0	0	0	0	0	0	0	0	0	0	0	0	0	0	0	0	0	0		0	16	2	0	2021-01-31
380	2022-01-05	44.3578	0	2	4	6	1	0	1	2022-01-04	0		0	0	0	0	0	0	0	0	0	0	0	0	0	0	0	0	0	0	0	0	0	0	0	0	0	0	0	0	0	0	0		2	36.8	4	0	2022-01-06
381	2022-01-20	44.3994	0	2	4	6	1	0	1	2022-01-17	0		0	0	0	0	0	0	0	0	0	0	0	0	0	0	0	0	0	0	0	0	0	0	0	0	0	0	0	0	0	0	0		2	50	4	0	2022-01-21
382	2022-01-20	44.1664	0	2	4	4	2	1	0		1	2022-01-17	0	1	0	1	1	0	0	1	0	0	0	0	0	0	0	0	0	0	0	0	0	0	0	0	0	0	0	0	0	0	0		2	50	4	1	2022-01-20
383	2020-08-21	42.577	0	1	3	2	2	0	1	2020-08-15	1	2020-08-20	0	1	0	0	1	0	0	0	0	0	0	0	0	0	0	0	0	0	0	0	0	0	0	0	0	0	0	0	0	0	0		0	28.9	1	1	2020-08-22
384	2021-01-25	43.1845	0	1	5	4	1	0	1	2021-01-19	0		0	0	0	0	0	0	0	0	0	0	0	0	0	0	0	0	0	0	1	0	0	0	0	0	0	0	0	0	0	0	0		0	20.8	2	0	2021-01-25
385	2021-11-10	43.9861	0	1	5	4	1	0	0		1	2021-11-09	1	0	0	1	1	0	0	1	0	0	0	0	0	0	0	0	0	0	1	0	0	0	0	0	0	0	0	0	0	0	0		2	6.6	4	0	2021-11-10
386	2020-08-25	41.2067	0	1	3	4	2	0	1	2020-08-25	0		0	0	0	0	0	0	0	0	0	0	0	0	0	0	0	0	0	0	0	0	0	0	0	0	0	0	0	0	0	0	0		0	29.5	1	0	2020-08-31
387	2020-12-06	41.4924	0	1	3	4	2	0	0		1	2020-12-03	0	1	0	0	1	0	0	1	0	0	0	0	0	0	0	0	0	0	0	0	0	0	0	0	0	0	0	0	0	0	0		0	21.4	2	0	2020-12-06
388	2020-12-28	44.3717	0	2	4	6	1	0	1	2020-12-26	1	2020-12-27	0	1	0	0	1	0	0	1	0	0	0	0	0	0	0	0	1	0	0	0	0	0	0	0	0	0	0	0	0	0	0		0	34.2	2	1	2020-12-29
389	2020-11-25	43.3981	0	2	4	6	1	0	0		1	2020-11-23	0	0	0	0	1	0	0	1	0	0	0	0	0	0	0	0	0	0	0	0	0	0	0	0	0	0	0	0	0	0	0		0	19.6	2	0	2020-11-27
390	2020-07-03	43.792	0	1	2	2	1	0	1	2020-06-23	1	2020-07-03	0	1	0	0	1	1	1	0	1	0	0	0	0	0	1	0	0	0	0	0	0	0	0	0	0	0	0	0	0	0	0		0	27.2	1	1	2020-07-03
391	2020-08-14	42.5381	0	2	2	4	1	1	0		1	2020-08-13	0	0	0	0	1	0	0	0	0	0	0	0	0	0	0	0	0	0	0	0	0	0	0	0	0	0	0	0	0	0	0		0	29.9	1	0	2020-08-14
392	2020-11-11	42.785	0	2	2	4	1	1	1	2020-11-07	1	2020-11-11	0	0	0	0	1	0	0	0	0	0	0	0	0	0	0	0	0	0	0	0	0	0	0	0	0	0	0	0	0	0	0		0	19.2	2	1	2020-11-12
393	2021-05-27	43.3315	0	2	2	4	1	1	0		1	2021-05-25	0	0	0	0	0	0	0	1	0	1	0	0	0	0	0	0	0	0	0	0	0	0	0	0	0	0	0	0	0	0	1	2020-11-12	1	33.3	3	0	2021-05-27
394	2022-01-17	43.9834	0	2	2	4	1	1	0		1	2022-01-14	0	1	0	1	1	0	0	1	1	0	0	0	0	0	0	0	0	0	0	0	0	0	0	0	0	0	0	0	0	0	1	2020-11-12	2	50.8	4	0	2022-01-17
395	2020-08-20	42.1082	0	1	5	5	1	1	1	2020-08-13	1	2020-08-20	0	1	0	0	1	0	0	0	1	1	0	0	0	0	0	0	0	0	1	0	0	0	0	0	0	0	0	0	0	0	0		0	31.1	1	1	2020-08-20
396	2021-06-22	43.3037	0	1	3	4	1	0	0		1	2021-06-22	0	0	0	1	1	0	0	1	1	0	0	0	0	0	0	0	0	0	0	0	0	0	0	0	0	0	0	0	0	0	0		2	37.9	3	0	2021-06-22
397	2022-01-14	43.8752	0	1	3	4	1	0	0		1	2022-01-13	0	1	0	1	1	0	0	1	1	0	0	0	0	0	0	0	0	0	0	0	0	0	0	0	0	0	0	0	0	0	0		2	48.3	4	1	2022-01-14
398	2022-01-20	41.6006	0	2	4	6	1	0	0		1	2022-01-19	1	0	0	1	1	0	0	0	0	0	0	0	0	0	0	0	0	0	0	0	0	0	0	0	0	0	0	0	0	0	0		2	50	4	1	2022-01-20
399	2021-03-19	39.4202	0	3	1	1	1	1	0		1	2021-03-19	1	0	0	0	0	0	0	1	1	0	0	0	0	0	0	0	0	0	0	0	0	0	0	0	0	0	0	0	0	0	0		1	15.1	3	0	2021-03-19
400	2021-07-07	39.7254	0	3	1	1	1	1	0		1	2021-07-04	0	0	0	1	1	0	0	1	0	0	0	0	0	0	0	0	0	0	0	0	0	0	0	0	0	0	0	0	0	0	0		2	30.9	3	0	2021-07-07
401	2020-12-30	42.2607	0	2	5	4	1	0	0		1	2020-12-28	0	1	0	0	1	0	0	1	1	1	0	0	0	0	0	0	0	0	0	0	0	1	0	0	0	0	0	0	0	0	1	2020-07-30	0	29.6	2	0	2020-12-30
402	2021-04-16	42.5576	0	2	5	4	1	0	0		1	2021-04-10	0	1	0	0	1	0	0	1	0	0	0	0	0	0	0	0	0	0	0	0	0	1	0	0	0	0	0	0	0	0	1	2020-07-30	2	24.7	3	0	2021-04-16
403	2021-12-31	42.6574	0	2	3	1	1	1	1	2021-12-29	1	2021-12-30	1	1	0	1	1	0	0	1	0	0	0	0	0	0	0	0	0	0	0	0	0	0	0	0	0	0	0	0	0	0	1	2020-08-02	2	23.6	4	1	2021-12-31
404	2021-10-07	42.3495	0	2	3	4	1	1	0		1	2021-10-06	0	1	1	1	0	0	0	1	1	0	0	0	0	0	0	0	0	0	0	0	0	0	0	0	0	0	0	0	0	0	0		2	4.2	3	0	2021-10-15
405	2020-06-24	41.9445	0	1	3	2	1	1	0		1	2020-06-21	0	1	1	0	1	1	1	1	1	1	0	0	0	0	0	0	0	0	0	0	0	0	0	0	0	0	0	0	0	0	0		0	24.1	1	1	2020-06-25
406	2021-12-16	43.018	0	2	3	4	1	1	0		1	2021-12-15	0	0	0	1	1	0	0	1	0	0	0	0	0	0	0	0	0	0	0	0	0	0	0	0	0	0	0	0	0	0	0		2	5.6	4	0	2021-12-16
407	2021-08-19	42.8988	0	2	4	5	1	0	0		1	2021-08-18	0	0	0	1	1	0	0	1	1	0	0	0	1	0	0	0	0	0	1	0	0	0	0	0	0	0	0	0	0	0	0		2	7.8	3	0	2021-08-20
408	2022-01-07	43.2899	0	2	4	5	1	0	0		1	2022-01-06	1	0	0	1	0	0	0	1	1	0	0	0	1	0	0	0	0	0	1	0	0	0	0	0	0	0	0	0	0	0	0		2	39.2	4	0	2022-01-07
409	2022-01-20	42.6824	0	1	3	3	2	1	0		1	2022-01-20	1	1	0	1	1	0	0	1	1	0	0	0	0	0	0	0	0	0	0	0	0	0	0	0	0	0	0	0	0	0	0		2	50	4	1	2022-01-29
410	2020-11-24	41.6949	0	1	3	5	1	0	0		1	2020-11-21	0	1	0	0	0	0	0	1	0	0	0	0	0	0	0	0	0	0	0	0	0	0	0	0	0	0	0	0	0	1	0		0	21.8	2	0	2020-11-24
411	2020-08-06	42.1859	0	2	4	1	1	0	1	2020-07-29	1	2020-07-31	0	0	0	0	0	0	0	1	0	0	0	0	0	0	0	0	0	0	0	0	0	0	0	0	0	0	0	0	0	0	0		0	31.2	1	0	2020-08-07
412	2020-11-26	42.4965	0	2	4	1	1	0	0		1	2020-11-23	0	0	0	0	0	0	0	1	0	0	0	0	0	0	0	0	0	0	0	0	0	0	0	0	0	0	0	0	0	0	0		0	20.3	2	0	2020-11-26
413	2021-02-03	42.6879	0	2	4	1	1	0	0		1	2021-01-28	0	0	0	0	0	0	0	1	0	0	0	0	0	0	0	0	0	0	0	0	0	0	0	0	0	0	0	0	0	0	0		0	14.2	2	0	2021-02-03
414	2022-01-13	42.8655	0	2	3	3	1	1	0		1	2022-01-11	1	1	1	0	1	0	0	1	1	0	0	0	0	0	0	0	0	0	0	0	0	0	0	0	0	0	0	0	0	0	0		2	47.7	4	1	2022-01-13
415	2021-07-02	42.0832	0	2	3	4	2	1	0		1	2021-07-01	0	0	0	1	0	0	0	1	0	0	0	0	0	0	1	0	0	0	0	0	0	0	0	0	0	0	0	0	0	0	0		2	32.6	3	0	2021-07-02
416	2022-01-03	42.4189	0	1	3	5	1	0	1	2021-12-29	1	2022-01-02	0	0	0	0	1	0	0	0	0	0	0	0	0	0	0	0	0	0	0	0	0	0	0	0	0	0	0	0	0	0	0		2	32.9	4	1	2022-01-03
417	2020-07-31	40.6408	0	2	2	2	1	0	1	2020-07-23	0		0	0	0	0	0	0	0	0	0	0	0	0	0	0	0	0	0	0	0	0	0	0	0	0	0	0	0	0	0	1	0		0	30.5	1	0	2020-08-01
418	2020-11-23	40.9598	0	2	2	2	1	0	1	2020-11-21	1	2020-11-22	0	0	0	0	1	0	0	1	0	0	0	0	0	0	0	0	0	0	0	0	0	0	0	0	0	0	0	0	0	1	0		0	23.4	2	1	2020-11-24
419	2022-01-04	42.0888	0	2	2	2	1	0	0		1	2021-12-29	0	0	0	1	1	0	0	1	1	0	0	0	0	0	0	0	0	0	0	0	0	0	0	0	0	0	0	0	0	1	1	2020-08-03	2	33.7	4	0	2022-01-04
420	2021-07-27	41.2372	0	2	2	5	1	0	0		1	2021-07-24	0	1	0	0	1	0	0	1	1	0	0	0	0	0	0	0	0	0	0	0	0	0	0	0	0	0	0	0	0	0	1	2020-12-25	2	18.3	3	0	2021-07-27
421	2020-08-03	39.7753	0	2	2	2	1	0	1	2020-08-01	0		0	0	0	0	0	0	0	0	0	0	0	0	0	0	0	0	0	0	0	0	0	0	0	0	0	0	0	0	0	0	0		0	32.7	1	0	2020-08-06
422	2020-11-13	40.0583	0	2	2	2	1	0	0		1	2020-11-11	0	1	0	0	1	0	0	1	1	0	0	0	0	0	0	0	0	0	0	0	0	0	0	0	0	0	0	0	0	0	0		0	18.4	2	1	2020-11-13
423	2021-04-05	40.4549	0	2	2	2	1	0	0		1	2021-04-04	0	0	0	1	0	0	0	1	1	0	0	0	0	0	0	0	0	0	0	0	0	0	0	0	0	0	0	0	0	0	1	2020-11-13	1	30.4	3	0	2021-04-05
424	2021-12-31	41.2039	0	2	2	2	1	0	0		1	2021-12-28	0	0	0	1	1	0	0	1	1	0	0	0	0	0	0	0	0	0	0	0	0	0	0	0	0	0	0	0	0	0	1	2020-11-13	1	23.6	4	0	2021-12-31
425	2022-01-03	42.0277	0	2	4	6	1	0	0		1	2022-01-02	0	1	0	1	1	0	0	0	0	0	0	0	0	0	0	0	0	0	0	0	0	0	0	0	0	0	0	0	0	0	0		2	32.9	4	1	2022-01-03
426	2021-01-07	40.8266	0	2	4	2	1	0	1	2020-12-31	0		0	0	0	0	0	0	0	0	0	0	0	0	0	0	0	0	0	0	0	0	0	0	1	0	0	0	0	0	0	0	0		0	31.1	2	0	2021-01-07
427	2021-03-24	41.0374	0	2	4	2	1	0	1	2021-03-20	1	2021-03-24	0	1	1	1	0	0	0	1	0	0	0	0	0	0	0	0	0	0	0	0	0	0	1	0	0	0	0	0	0	0	0		1	18.4	3	1	2021-03-25
428	2020-12-01	49.8336	0	2	4	1	2	1	1	2020-11-26	1	2020-12-01	0	0	0	0	1	0	0	1	1	0	0	0	0	0	0	0	0	0	0	0	0	0	0	0	0	0	0	0	0	0	1	2020-08-09	0	20.8	2	0	2020-12-01
429	2021-06-09	50.3606	0	2	4	1	2	1	0		1	2021-06-06	0	1	0	0	1	0	0	0	0	0	0	0	0	0	1	0	0	0	0	0	0	0	0	0	0	0	0	0	0	0	1	2020-08-09	2	37.7	3	0	2021-06-09
430	2022-01-06	52.2469	0	1	3	2	1	1	0		1	2022-01-04	1	1	0	1	1	0	0	1	1	0	0	0	0	0	0	0	0	0	0	0	0	0	1	0	0	0	0	0	0	0	0		2	38.6	4	0	2022-01-06
431	2021-05-09	48.4133	0	1	4	6	1	0	0		1	2021-05-05	0	0	0	1	1	1	1	0	0	0	0	0	0	0	0	0	0	0	0	0	0	0	0	0	0	0	0	0	0	0	0		1	32.7	3	1	2021-05-13
432	2021-04-05	38.3689	0	2	4	2	1	0	0		1	2021-04-04	0	0	0	1	1	0	0	0	0	0	0	0	0	0	0	0	0	0	0	1	0	0	0	0	0	0	0	0	0	0	0		0	30.4	3	0	2021-04-05
433	2020-07-29	49.1207	0	1	2	2	1	1	0		1	2020-07-28	0	0	0	0	1	0	0	0	0	0	0	0	0	0	0	0	0	0	0	0	0	0	0	0	0	0	0	0	0	0	0		0	30.7	1	0	2020-07-30
434	2022-01-20	50.6019	0	3	1	4	1	0	0		1	2022-01-19	0	1	0	0	1	0	0	0	0	0	0	0	0	0	0	0	0	0	0	1	0	0	0	0	0	0	0	0	0	0	1	2020-03-22	2	50	4	1	2022-01-20
435	2022-01-13	48.5936	0	3	1	2	1	0	0		1	2022-01-11	0	1	0	0	1	0	0	0	0	1	0	0	0	0	1	0	0	0	0	0	0	0	0	0	0	0	0	0	0	0	0		2	47.7	4	0	2022-01-13
436	2021-06-01	48.2663	0	2	4	6	1	0	0		1	2021-05-30	1	1	0	1	1	0	0	1	1	1	0	0	0	0	0	0	0	0	0	0	0	0	0	0	0	0	0	0	0	0	0		0	37	3	0	2021-06-01
437	2022-01-04	43.4674	0	1	3	2	2	0	0		1	2022-01-03	0	0	0	1	1	0	0	1	1	0	0	0	0	0	0	0	0	0	0	0	0	0	0	0	0	0	0	0	0	0	0		2	33.7	4	0	2022-01-04
438	2022-01-06	43.3981	0	2	1	2	1	1	0		1	2022-01-05	0	0	0	1	1	0	0	1	1	0	0	0	0	0	0	0	0	0	0	1	0	0	0	0	0	0	0	0	0	0	0		2	38.6	4	1	2022-01-06
439	2021-07-08	41.9723	0	2	4	5	1	0	1	2021-07-02	1	2021-07-07	0	0	0	0	1	0	0	0	0	0	0	0	0	0	0	0	0	0	0	0	0	0	0	0	0	0	0	0	0	0	0		2	29.7	3	0	2021-07-08
440	2022-01-08	42.4827	0	2	4	5	1	0	0		1	2022-01-06	0	0	0	1	1	0	0	1	0	1	0	0	0	0	0	0	0	0	0	0	0	0	0	0	0	0	0	0	0	0	0		2	39.6	4	0	2022-01-08
441	2022-01-13	42.4771	0	2	4	6	1	0	0		1	2022-01-12	0	1	0	0	1	0	0	0	1	1	0	0	0	0	0	0	0	0	1	0	0	0	0	0	0	0	0	0	0	0	0		2	47.7	4	1	2022-01-13
442	2021-12-22	41.0374	0	2	1	2	1	1	1	2021-12-18	1	2021-12-22	0	1	0	0	1	0	0	0	0	0	0	0	0	0	0	0	0	0	0	0	0	0	0	0	0	0	0	0	0	0	0		2	9.2	4	0	2021-12-22
443	2021-06-11	42.5964	0	1	5	5	1	1	0		1	2021-06-09	0	0	0	1	1	0	0	0	0	0	0	0	0	0	1	0	0	0	0	0	0	0	0	0	0	0	0	0	0	0	0		2	37.6	3	0	2021-06-11
444	2021-05-29	41.1207	0	1	5	4	1	1	0		1	2021-05-29	0	0	0	1	1	0	0	1	1	0	0	0	0	0	0	0	0	0	0	0	1	0	0	0	0	0	0	0	0	0	0		2	31	3	0	2021-05-29
445	2021-07-06	40.2164	0	2	4	6	1	0	0		1	2021-07-04	0	0	0	0	1	0	0	1	0	1	0	0	0	0	0	0	0	0	0	0	0	0	0	0	0	0	0	0	0	0	0		2	33.1	3	0	2021-07-06
446	2020-12-28	40.061	0	1	4	6	1	0	0		1	2020-12-22	0	1	0	0	0	0	0	1	1	0	0	0	0	0	0	0	0	0	0	0	0	0	0	0	0	0	0	0	0	0	0		0	34.2	2	1	2020-12-28
447	2021-02-18	39.0902	0	2	2	1	1	1	0		1	2021-02-18	0	0	0	1	0	0	0	1	0	0	0	0	0	0	0	0	0	0	0	0	0	0	0	0	0	0	0	0	0	0	0		0	10.5	2	1	2021-02-18
448	2022-01-20	40.0222	0	2	2	1	1	1	0		1	2022-01-19	0	1	0	1	1	0	0	0	1	0	0	0	0	0	0	0	0	0	0	0	0	0	0	0	0	0	0	0	0	0	1	2021-02-18	2	50	4	1	2022-01-20
449	2021-06-22	39.1068	0	1	3	5	1	0	0		1	2021-06-21	0	0	0	0	0	0	0	1	0	0	0	0	0	0	0	0	0	0	0	0	0	0	0	0	0	0	0	0	0	0	0		2	37.9	3	0	2021-06-23
450	2022-01-05	39.6533	0	1	3	5	1	0	0		1	2022-01-05	1	1	0	1	1	0	0	1	1	0	0	0	0	0	0	0	0	0	0	0	0	0	0	0	0	0	0	0	0	0	0		2	36.8	4	0	2022-01-05
451	2020-12-27	39.3897	0	1	2	2	1	0	0		1	2020-12-24	0	1	0	0	1	0	0	1	0	0	0	0	0	0	0	0	0	0	1	0	0	0	0	0	0	0	0	0	0	0	0		0	30	2	1	2020-12-28
452	2021-04-07	39.6699	0	1	2	2	1	0	0		1	2021-04-06	0	0	0	0	0	0	0	1	1	0	0	0	0	0	0	0	0	0	1	0	0	0	0	0	0	0	0	0	0	0	1	2020-12-28	1	27.1	3	0	2021-04-07
453	2021-07-07	39.9223	0	1	2	2	1	0	0		1	2021-07-06	0	1	0	1	1	0	0	0	0	0	0	0	0	0	0	0	0	0	1	0	0	0	0	0	0	0	0	0	0	0	1	2020-12-28	2	30.9	3	0	2021-07-07
454	2022-01-11	40.4438	0	1	2	2	1	0	1	2022-01-10	1	2022-01-11	0	1	0	1	1	0	0	0	1	0	0	0	0	0	0	0	0	0	1	0	0	0	0	0	0	0	0	0	0	0	1	2020-12-28	2	44.8	4	1	2022-01-12
455	2021-09-10	40.1886	0	2	3	2	1	1	0		1	2021-09-09	0	0	0	1	1	0	0	0	0	0	0	0	0	0	0	0	0	0	0	0	0	0	0	0	0	0	0	0	0	0	1	2020-08-30	2	4.6	3	0	2021-09-10
456	2021-06-04	39.2677	0	1	5	5	2	0	1	2021-05-27	1	2021-06-02	0	0	0	0	1	0	0	1	0	0	0	0	0	0	0	0	0	0	1	0	0	0	0	0	0	0	0	0	0	0	0		2	35.6	3	0	2021-06-04
457	2020-07-27	36.7822	0	1	3	6	2	1	1	2020-07-20	0		0	0	0	0	0	0	0	0	0	0	0	0	0	0	0	0	0	0	1	0	0	0	0	0	0	0	0	0	0	0	0		0	32.5	1	0	2020-07-27
458	2020-11-17	37.0957	0	1	3	6	2	1	1	2020-11-09	0		0	0	0	0	0	0	0	0	0	0	0	0	0	0	0	0	0	0	1	0	0	0	0	0	0	0	0	0	0	0	0		0	21.9	2	0	2020-11-18
459	2021-07-12	37.7531	0	1	3	6	2	1	0		1	2021-07-10	0	1	0	1	1	0	0	1	1	0	0	0	0	0	0	0	0	0	1	0	0	0	0	0	0	0	0	0	0	0	0		2	30.1	3	0	2021-07-14
460	2020-07-21	36.1664	0	1	3	2	1	0	0		1	2020-07-21	1	0	0	0	1	0	0	0	1	0	0	0	0	0	0	0	0	0	0	1	0	0	0	0	0	0	0	0	0	0	0		0	33.9	1	1	2020-07-21
461	2020-12-23	36.2802	0	1	3	4	1	0	0		1	2020-12-22	1	1	0	0	0	0	0	1	1	0	0	0	0	0	0	0	0	0	0	0	0	0	0	0	0	0	0	0	0	0	0		0	24	2	0	2020-12-23
462	2021-07-19	36.8571	0	1	3	4	1	0	0		1	2021-07-18	0	1	0	1	1	0	0	1	1	0	0	0	0	0	0	0	0	0	0	0	0	0	0	0	0	0	0	0	0	0	0		2	27	3	0	2021-07-19
463	2021-01-07	39.6755	0	2	4	6	1	0	0		1	2021-01-05	1	0	0	0	1	0	0	0	0	0	0	0	0	0	0	0	0	0	0	0	0	0	0	0	0	0	0	0	0	0	0		0	31.1	2	0	2021-01-08
464	2021-11-17	39.0763	0	1	3	2	1	1	0		1	2021-11-16	0	1	0	0	1	0	0	1	1	0	0	0	1	0	0	0	0	0	0	0	0	0	0	0	0	0	0	0	0	0	0		2	7.1	4	0	2021-11-17
465	2021-01-07	37.8447	0	1	5	4	1	1	0		1	2021-01-06	0	0	0	1	1	0	0	0	0	0	0	0	0	0	0	0	0	0	0	0	0	0	0	0	0	0	0	0	0	0	0		0	31.1	2	0	2021-01-07
466	2022-01-06	38.5298	0	1	2	3	1	1	0		1	2022-01-04	0	1	0	1	0	0	0	0	0	0	0	0	0	0	0	0	0	0	0	0	0	0	0	0	0	0	0	0	0	0	1	2020-06-09	2	38.6	4	0	2022-01-07
467	2020-12-31	36.8793	1	2	4	1	2	1	0		1	2020-12-29	0	1	0	0	1	1	1	1	0	0	0	0	0	0	0	0	0	0	0	0	0	0	0	0	0	0	0	0	0	0	0		0	30	2	0	2020-12-31
468	2021-12-28	37.8835	1	2	4	1	2	1	0		1	2021-12-20	1	1	0	0	1	0	0	1	0	0	0	0	0	0	0	0	0	0	0	0	0	0	0	0	0	0	0	0	0	0	0		2	16.7	4	0	2021-12-28
469	2021-02-11	42.2164	0	2	5	4	1	1	0		1	2021-02-11	0	0	0	1	0	0	0	0	1	0	0	0	0	0	0	0	0	0	0	0	0	0	0	0	0	0	0	0	0	0	0		0	12.9	2	1	2021-02-11
470	2021-08-27	42.1165	0	2	5	6	1	0	1	2021-08-23	1	2021-08-25	0	0	0	1	1	0	0	1	0	0	0	0	0	0	1	0	0	0	0	0	0	0	0	0	0	0	0	0	0	0	0		2	5.9	3	0	2021-08-27
471	2020-12-07	41.2926	0	2	4	6	1	0	0		1	2020-12-04	0	0	0	0	0	1	1	1	1	1	0	0	0	0	0	0	0	0	0	0	0	0	0	0	0	0	0	0	0	0	0		0	23.6	2	1	2020-12-08
472	2021-10-14	42.1553	0	2	4	6	1	0	0		1	2021-10-09	0	1	0	0	1	0	0	1	0	0	0	0	0	0	0	0	0	0	0	0	0	0	0	0	0	0	0	0	0	0	1	2020-12-08	1	4.5	3	0	2021-10-15
473	2021-01-06	40.6186	0	2	3	1	2	1	1	2021-01-06	0		0	0	0	0	0	0	0	0	0	0	0	0	0	0	1	0	0	0	0	0	0	0	0	0	0	0	0	0	0	0	0		0	32.3	2	0	2021-01-12
474	2020-07-27	40.0166	0	1	4	6	2	0	0		1	2020-07-27	0	1	0	0	1	0	0	0	0	0	0	0	0	0	1	0	0	0	0	0	0	0	0	0	1	0	0	0	0	0	0		0	32.5	1	0	2020-07-28
475	2021-12-30	41.2372	0	2	4	5	1	0	0		1	2021-12-28	0	1	0	1	1	0	0	0	0	0	0	0	0	0	0	0	0	0	0	0	0	0	0	0	0	0	0	0	0	0	0		2	21.2	4	0	2021-12-30
476	2020-07-16	37.6671	0	1	5	5	1	0	0		1	2020-07-13	0	1	0	0	1	0	0	0	1	0	0	0	0	0	0	0	0	0	0	0	0	0	0	0	0	0	0	0	0	0	0		0	28.3	1	1	2020-07-17
477	2021-01-04	37.2372	0	3	1	2	2	1	0		1	2021-01-03	0	1	0	1	1	0	0	1	0	0	0	0	0	0	0	0	0	0	0	0	0	0	0	0	0	0	0	0	0	0	0		0	40.9	2	0	2021-01-05
478	2021-08-17	37.8613	0	3	1	2	2	1	0		1	2021-08-14	0	1	0	1	1	0	0	1	0	0	0	0	0	0	0	0	0	0	0	0	0	0	0	0	0	0	0	0	0	0	0		2	8.9	3	0	2021-08-17
479	2020-12-28	39.8724	0	2	2	2	1	0	0		1	2020-12-26	0	1	0	0	1	0	0	1	0	1	0	0	0	0	0	0	0	0	0	0	0	0	0	0	0	0	0	0	0	0	0		0	34.2	2	0	2020-12-28
480	2021-01-10	39.9085	0	2	2	2	1	0	0		1	2021-01-08	0	1	0	0	1	1	1	1	1	0	0	0	0	0	0	0	0	0	0	0	0	0	0	0	0	0	0	0	0	0	0		0	29.3	2	0	2021-01-12
481	2021-08-31	40.5548	0	2	2	2	1	0	0		1	2021-08-27	0	0	0	1	1	0	0	0	0	0	0	0	0	0	0	0	0	0	0	0	0	0	0	0	0	0	0	0	0	0	1	2021-01-25	1	5.7	3	0	2021-08-31
482	2020-08-05	41.4702	0	2	1	1	2	1	0		1	2020-07-30	0	0	0	0	1	0	0	0	0	0	0	0	0	0	0	0	0	0	0	0	0	0	0	0	0	0	0	0	0	0	0		0	30.6	1	0	2020-08-06
483	2021-06-09	42.3245	0	2	1	1	2	1	0		1	2021-06-06	0	1	0	1	0	0	0	1	0	0	0	0	0	0	0	0	0	0	0	0	0	0	0	0	0	0	0	0	0	0	0		2	37.7	3	0	2021-06-09
484	2020-11-20	40.7157	0	2	2	2	1	0	0		1	2020-11-18	0	0	0	0	1	0	0	1	1	0	0	0	0	0	0	0	0	0	0	0	0	0	0	0	0	0	0	0	0	0	0		0	19.2	2	0	2020-11-20
485	2021-10-12	42.2663	0	2	2	1	1	1	0		1	2021-10-11	0	0	0	1	0	0	0	0	0	0	0	0	0	0	0	0	0	0	0	0	0	0	0	0	0	0	0	0	0	0	1	2020-08-27	2	4.5	3	0	2021-10-12
486	2022-01-09	42.1276	0	1	5	2	1	0	0		1	2022-01-03	1	1	0	0	1	0	0	1	1	0	1	0	0	0	0	0	0	0	0	0	0	0	0	0	0	0	0	0	0	0	1	2020-12-30	2	41.7	4	1	2022-01-09
487	2020-12-30	40.8239	0	1	3	4	1	1	1	2020-12-26	0		0	0	0	0	0	0	0	0	0	0	0	0	0	0	0	0	0	0	1	0	0	0	0	0	0	0	0	0	0	0	0		0	29.6	2	0	2020-12-31
488	2021-01-25	40.896	0	1	3	4	1	1	0		1	2021-01-23	0	0	0	0	0	0	0	1	1	0	0	0	0	0	0	0	0	0	1	0	0	0	0	0	0	0	0	0	0	0	0		0	20.8	2	0	2021-01-25
489	2020-07-16	40.2552	0	2	3	1	1	1	0		1	2020-07-14	0	1	0	0	0	0	0	0	1	0	0	0	0	0	0	0	0	0	0	0	0	0	0	0	0	0	0	0	0	0	0		0	28.3	1	0	2020-07-17
490	2021-03-02	39.0707	0	1	2	2	1	1	0		1	2021-02-28	0	0	0	1	1	0	0	1	1	0	0	0	0	0	0	0	0	0	0	1	0	0	0	0	0	0	0	0	0	0	0		0	10.6	3	0	2021-03-02
491	2021-06-07	39.3398	0	1	2	2	1	1	0		1	2021-06-06	0	1	0	1	1	0	0	1	0	0	0	0	0	0	0	0	0	0	0	1	0	0	0	0	0	0	0	0	0	0	0		2	41.9	3	0	2021-06-09
492	2022-01-07	39.9334	0	1	2	2	1	1	0		1	2022-01-06	0	0	0	1	0	0	0	1	1	0	0	0	0	0	0	0	0	0	0	1	0	0	0	0	0	0	0	0	0	0	0		2	39.2	4	0	2022-01-07
493	2020-12-22	38.5437	0	2	5	5	2	0	0		1	2020-12-20	0	0	0	0	1	0	0	1	0	0	0	0	0	0	0	0	0	0	0	0	0	0	0	0	1	0	0	0	0	0	0		0	24	2	1	2020-12-22
494	2021-07-01	39.0735	0	2	5	5	2	0	0		1	2021-06-30	0	0	0	1	1	0	0	1	0	0	0	0	0	0	0	0	0	0	0	0	0	0	0	0	1	0	0	0	0	0	1	2020-12-22	2	32.5	3	0	2021-07-01
495	2022-01-11	39.6117	0	2	5	5	2	0	0		1	2022-01-09	0	0	0	1	1	0	0	1	1	0	0	0	0	0	0	0	0	0	0	0	0	0	0	0	1	0	0	0	0	0	1	2020-12-22	2	44.8	4	1	2022-01-11
496	2021-02-05	38.8682	0	2	2	2	1	0	0		1	2021-02-03	0	1	0	0	1	0	0	0	0	0	0	0	0	0	1	0	0	0	0	0	0	0	0	0	0	0	0	0	0	0	0		0	13.6	2	1	2021-02-05
497	2022-01-11	39.8114	0	2	2	2	1	0	0		1	2022-01-10	0	0	0	1	1	0	0	0	0	0	0	0	0	0	1	0	0	0	0	0	0	0	0	0	0	0	0	0	0	0	1	2021-02-05	2	44.8	4	1	2022-01-11
498	2021-07-27	38.8322	0	2	1	2	1	1	0		1	2021-07-26	0	0	0	1	1	1	1	0	1	0	0	0	0	0	0	0	0	0	0	0	0	0	0	0	0	0	0	0	0	0	0		2	18.3	3	1	2021-07-27
499	2021-04-26	38.6907	0	2	5	4	1	1	0		1	2021-04-26	0	0	0	0	1	0	0	1	1	0	0	0	0	0	0	0	0	0	0	0	0	0	0	0	0	0	0	0	0	0	0		2	30.1	3	1	2021-04-27
500	2021-11-17	39.2594	0	2	5	4	1	1	0		1	2021-11-16	0	0	0	1	0	0	0	0	0	0	0	0	0	0	0	0	0	0	0	0	0	0	0	0	0	0	0	0	0	0	1	2021-04-27	2	7.1	4	0	2021-11-17
501	2022-01-04	38.6241	0	3	1	2	1	1	1	2022-01-02	1	2022-01-04	0	0	0	0	1	0	0	0	0	0	0	0	0	0	0	0	0	0	0	0	0	0	0	0	0	0	0	0	0	0	0		2	33.7	4	1	2022-01-04
502	2020-08-09	37.165	0	2	3	4	1	1	1	2020-08-04	1	2020-08-06	0	1	0	0	0	0	0	0	1	0	0	0	0	0	0	0	0	0	0	0	0	0	0	0	0	0	0	0	0	0	0		0	30.6	1	1	2020-08-09
503	2021-01-15	37.6061	0	2	3	4	1	1	0		1	2021-01-13	0	1	0	1	0	0	0	0	0	0	0	0	0	0	0	0	0	0	0	0	0	0	0	0	0	0	0	0	0	0	1	2020-08-09	0	27.7	2	0	2021-01-15
504	2021-04-30	37.8974	0	2	3	4	1	1	0		1	2021-04-27	0	1	0	1	0	0	0	0	0	0	0	0	0	0	0	0	0	0	0	0	0	0	0	0	0	0	0	0	0	0	1	2020-08-09	2	26.4	3	0	2021-04-30
505	2022-01-19	38.6297	0	2	3	4	1	1	0		1	2022-01-18	0	1	0	1	0	0	0	0	1	0	0	0	0	0	0	0	0	0	0	0	0	0	0	0	0	0	0	0	0	0	1	2020-08-09	2	50.2	4	1	2022-01-19
506	2021-01-29	37.4092	0	3	1	1	2	1	1	2021-01-23	0		0	0	0	0	0	0	0	0	0	0	0	0	0	0	0	0	0	0	0	0	0	0	0	0	1	0	0	0	0	0	0		0	16.8	2	0	2021-01-29
507	2021-07-14	39.1456	0	1	4	6	1	0	0		1	2021-07-13	0	0	0	0	1	0	0	1	0	0	0	0	0	0	0	0	0	0	0	0	0	0	0	0	0	0	0	0	0	0	0		2	26.4	3	0	2021-07-14
508	2021-12-17	41.5728	0	2	4	6	1	0	0		1	2021-12-17	0	0	0	1	1	0	0	0	0	0	0	0	0	0	0	0	0	0	0	0	0	0	0	0	0	0	0	0	0	0	0		2	5.7	4	0	2021-12-17
509	2021-05-04	41.4674	0	2	1	4	2	1	1	2021-04-30	0		0	0	0	0	0	0	0	0	0	0	0	0	0	0	0	0	0	0	0	0	0	0	0	0	0	0	0	0	0	0	0		2	28.1	3	0	2021-05-05
510	2022-01-07	42.1553	0	2	1	4	2	1	0		1	2021-12-30	0	0	0	1	0	0	0	0	0	0	0	0	0	0	0	0	0	0	0	0	0	0	0	0	0	0	0	0	0	0	0		2	39.2	4	0	2022-01-07
511	2021-10-25	41.5756	0	2	5	4	1	0	0		1	2021-10-22	0	0	0	1	1	0	0	1	1	0	0	0	0	0	0	0	0	0	0	1	0	0	0	0	0	0	0	0	0	0	0		2	5.1	3	0	2021-10-25
512	2022-01-05	41.8141	0	1	2	4	1	1	0		1	2022-01-04	0	1	0	0	0	0	0	0	0	0	1	0	0	0	0	0	0	0	0	0	0	0	0	0	0	0	0	0	0	0	0		2	36.8	4	0	2022-01-05
513	2021-04-13	40.4716	0	1	4	1	1	1	0		1	2021-04-09	0	0	0	0	1	0	0	1	0	0	0	0	0	0	0	0	0	0	0	0	0	0	0	0	0	0	0	0	0	0	0		0	25.7	3	0	2021-04-13
514	2020-07-28	40.9931	0	1	3	2	1	1	1	2020-07-23	1	2020-07-26	0	1	1	0	1	0	0	0	1	0	0	0	0	0	0	0	0	0	0	0	1	0	0	0	0	0	0	0	0	0	0		0	31.6	1	0	2020-07-28
515	2021-12-28	40.3745	0	2	3	4	2	1	0		1	2021-12-25	0	0	0	1	0	0	0	0	1	1	0	0	0	0	0	0	0	0	0	0	0	0	0	0	0	0	0	0	0	0	1	2021-05-02	2	16.7	4	0	2021-12-28
516	2021-06-16	40.3107	0	2	5	1	2	1	0		1	2021-06-15	0	1	0	0	0	1	1	1	0	0	0	0	0	0	0	0	1	0	1	0	0	0	0	0	0	0	0	0	0	0	0		2	39.8	3	1	2021-06-16
517	2022-01-19	40.7656	0	2	5	5	1	0	0		1	2022-01-17	1	1	0	1	1	0	0	1	1	0	0	0	0	0	0	0	0	0	0	0	0	0	0	0	0	0	0	0	0	0	1	2020-09-15	2	50.2	4	1	2022-01-19
518	2021-12-06	42.0416	0	2	3	4	2	1	0		1	2021-12-04	1	0	0	1	1	0	0	1	1	0	0	0	0	0	0	0	0	0	0	0	0	0	0	0	0	0	0	0	0	0	0		2	6.1	4	0	2021-12-06
519	2021-03-31	41.0236	0	2	5	5	2	0	0		1	2021-03-27	0	1	0	1	1	1	1	1	1	0	0	0	0	0	0	0	0	0	0	0	0	0	0	0	0	0	0	0	0	0	0		2	23.3	3	0	2021-03-31
520	2021-02-15	40.7712	0	2	3	1	2	1	0		1	2021-02-15	0	0	0	0	1	0	0	1	1	0	0	0	1	1	0	0	1	0	0	0	0	0	0	0	0	0	0	0	0	0	0		0	13	2	1	2021-02-15
521	2021-11-24	41.5534	0	2	3	1	2	1	0		1	2021-11-24	0	0	0	1	1	0	0	0	1	0	0	0	1	1	0	0	1	0	0	0	0	0	0	0	0	0	0	0	0	0	1	2021-02-15	2	6.9	4	0	2021-11-24
522	2020-07-07	40.1553	0	2	3	3	2	1	0		1	2020-07-06	0	1	0	0	1	0	0	0	0	0	0	0	0	0	0	0	0	0	0	0	0	0	0	0	0	0	0	0	0	0	0		0	27.7	1	0	2020-07-09
523	2021-12-01	41.595	0	1	3	2	1	0	0		1	2021-11-30	0	0	0	1	1	0	0	1	1	0	0	0	0	0	0	0	0	0	0	0	0	0	0	0	0	0	0	0	0	0	1	2020-06-26	2	7.3	4	0	2021-12-01
524	2021-04-19	36.9071	0	1	5	5	1	0	0		1	2021-04-17	0	1	0	0	1	1	1	0	0	0	0	0	0	0	1	0	0	0	0	0	0	0	0	0	0	0	0	0	0	0	0		2	29.5	3	1	2021-04-19
525	2020-07-13	39.9057	0	1	4	2	1	0	1	2020-07-03	1	2020-07-10	0	1	0	0	1	0	0	1	0	0	1	1	0	0	0	0	0	0	1	0	0	0	0	0	0	0	0	0	0	0	0		0	33.7	1	1	2020-07-13
526	2020-12-21	40.3856	0	2	4	5	1	0	0		1	2020-12-19	0	1	0	0	1	1	1	1	0	0	0	0	0	0	0	0	0	0	1	0	0	0	0	0	0	0	0	0	0	0	0		0	27.7	2	1	2020-12-21
527	2020-11-25	38.1387	0	2	1	5	1	1	0		1	2020-11-24	0	0	0	0	1	0	0	0	0	0	0	0	0	0	0	0	0	0	0	0	0	0	0	0	1	0	0	0	0	0	0		0	19.6	2	0	2020-11-26
528	2020-12-07	38.172	0	2	1	5	1	1	0		1	2020-12-04	0	0	0	0	1	0	0	1	0	0	0	0	0	0	0	0	0	0	0	0	0	0	0	0	1	0	0	0	0	0	0		0	23.6	2	0	2020-12-09
529	2021-04-07	38.5076	0	2	1	5	1	1	0		1	2021-04-04	1	1	0	1	1	0	0	1	1	0	0	0	0	0	0	0	0	0	0	0	0	0	0	0	1	0	0	0	0	0	0		2	27.1	3	0	2021-04-07
530	2021-11-18	39.1318	0	3	1	5	1	1	1	2021-11-15	1	2021-11-17	0	0	0	1	1	0	0	1	1	0	0	0	0	0	0	0	0	0	0	0	0	0	0	0	1	0	0	0	0	0	0		2	7	4	0	2021-11-18
531	2021-01-05	39.3925	0	3	1	2	1	1	0		1	2021-01-04	0	0	0	0	1	0	0	0	0	0	0	0	0	0	0	0	0	0	0	0	0	0	0	0	0	0	0	0	0	0	1	2020-07-21	0	33.2	2	0	2021-01-05
532	2020-11-24	39.0818	0	1	3	4	2	0	1	2020-11-22	0		0	0	0	0	0	0	0	0	0	0	0	0	0	0	0	0	0	0	0	0	0	0	0	0	0	0	0	0	0	0	0		0	21.8	2	0	2020-11-27
533	2022-01-06	40.2136	0	1	3	4	2	0	0		1	2022-01-05	1	1	0	1	1	0	0	1	1	0	0	0	0	0	0	0	0	0	0	0	0	0	0	0	0	0	0	0	0	0	0		2	38.6	4	1	2022-01-06
534	2021-01-07	39.043	0	1	3	2	1	0	1	2021-01-01	0		0	0	0	0	0	0	0	0	0	0	0	0	0	0	0	0	0	0	0	0	0	0	0	0	0	0	0	0	0	0	0		0	31.1	2	0	2021-01-08
535	2021-11-09	38.8433	0	2	5	5	1	0	0		1	2021-11-08	0	1	0	1	1	0	0	1	1	1	0	0	0	0	0	0	0	0	1	0	0	0	0	0	0	0	0	0	0	0	0		2	6.7	4	0	2021-11-09
536	2021-02-13	38.8766	0	2	3	3	1	1	0		1	2021-02-13	0	0	0	1	0	1	1	0	0	0	0	0	0	0	0	0	0	0	0	0	0	0	0	0	0	0	0	0	0	0	0		0	12.2	2	1	2021-02-13
537	2021-11-03	40.9958	0	2	4	6	1	0	0		1	2021-10-27	0	0	0	0	1	0	0	1	1	0	0	0	0	0	0	0	0	0	0	0	0	0	0	0	0	0	0	0	0	0	0		2	6.6	4	0	2021-11-04
538	2021-04-21	38.3911	0	2	4	6	1	0	1	2021-04-19	1	2021-04-21	0	0	0	0	0	0	0	1	0	0	0	0	0	0	0	0	0	0	0	0	0	0	0	0	0	0	0	0	0	0	0		1	26.8	3	1	2021-04-26
539	2020-08-24	39.5922	0	2	5	6	1	0	0		1	2020-08-23	0	1	0	0	0	0	0	0	0	1	0	0	0	0	0	0	0	0	0	0	0	0	0	0	0	0	0	0	0	0	0		0	29.2	1	0	2020-08-24
540	2020-12-29	39.9445	0	2	5	6	1	0	1	2020-12-24	0		0	0	0	0	0	0	0	0	0	0	0	0	0	0	0	0	0	0	0	0	0	0	0	0	0	0	0	0	0	0	1	2020-09-03	0	29.2	2	0	2020-12-30
541	2022-01-21	41.0208	0	2	5	6	1	0	0		1	2022-01-21	1	0	0	0	1	0	0	1	1	0	0	0	0	0	0	0	0	0	0	0	0	0	0	0	0	0	0	0	0	0	1	2020-09-03	2	51.2	4	0	2022-01-21
542	2021-11-16	40.1304	0	2	2	2	1	1	0		1	2021-11-14	0	0	0	1	1	0	0	1	1	0	0	0	0	0	0	0	0	0	0	0	0	0	0	0	0	0	0	0	0	0	1	2020-07-03	2	6.7	4	0	2021-11-16
543	2022-01-03	40.2635	0	2	2	2	1	1	0		1	2022-01-02	0	1	0	1	1	0	0	0	0	0	0	0	0	0	0	0	0	0	0	0	0	0	0	0	0	0	0	0	0	0	1	2020-07-03	2	32.9	4	1	2022-01-03
544	2021-06-09	39.0985	0	2	3	4	1	0	0		1	2021-06-07	0	1	0	1	1	0	0	1	1	0	0	0	0	0	0	0	0	0	0	0	0	0	0	0	0	0	0	0	0	0	0		2	37.7	3	1	2021-06-09
545	2020-12-14	38.7628	0	2	1	1	2	1	1	2020-12-06	0		0	0	0	0	0	0	0	0	0	0	0	0	0	0	0	0	0	0	1	0	0	0	0	0	0	0	0	0	0	0	0		0	28.2	2	0	2020-12-14
546	2020-07-28	38.4965	0	2	4	5	1	0	0		1	2020-07-26	0	1	0	0	1	1	1	0	0	0	0	0	0	0	0	0	0	0	0	0	0	0	0	0	0	0	0	0	0	0	0		0	31.6	1	1	2020-07-28
547	2021-06-08	39.3343	0	2	4	2	1	0	1	2021-06-01	1	2021-06-07	0	1	0	1	1	0	0	1	1	0	0	0	0	0	0	0	0	0	0	0	0	0	0	0	0	0	0	0	0	0	0		2	41.9	3	1	2021-06-08
548	2021-08-04	39.1234	0	2	5	5	1	0	1	2021-07-27	1	2021-08-03	0	1	0	1	0	0	0	0	0	0	0	0	0	0	0	0	0	0	0	0	0	0	0	0	0	0	0	0	0	0	0		2	13.2	3	1	2021-08-04
549	2021-02-09	36.5381	0	2	3	2	2	0	0		1	2021-02-07	0	1	0	1	1	0	0	1	1	0	0	0	0	0	0	0	0	0	0	0	0	0	1	0	0	0	0	0	0	0	0		0	13.7	2	0	2021-02-10
550	2021-09-12	36.086	0	1	4	6	1	0	0		1	2021-09-11	0	1	0	1	1	0	0	0	0	0	0	0	0	0	1	0	0	0	0	0	0	0	0	0	0	0	0	0	0	0	0		2	4.8	3	0	2021-09-13
551	2021-11-11	36.2524	0	1	4	6	1	0	0		1	2021-11-09	0	1	0	0	1	0	0	0	0	0	0	0	0	0	1	0	0	0	0	0	0	0	0	0	0	0	0	0	0	0	0		2	6.4	4	0	2021-11-11
552	2022-01-14	40.0777	0	1	3	1	1	1	0		1	2022-01-13	0	0	0	1	1	0	0	1	1	1	0	0	0	0	0	0	0	0	1	0	0	0	0	1	0	0	0	0	0	0	1	2020-05-09	2	48.3	4	1	2022-01-14
553	2020-12-07	38.5714	0	2	5	2	1	1	1	2020-11-29	0		0	0	0	0	0	0	0	0	0	0	0	0	0	0	0	0	0	0	0	1	0	0	0	0	0	0	0	0	0	0	0		0	23.6	2	0	2020-12-09
554	2021-06-11	39.0874	0	2	5	2	1	1	0		1	2021-06-09	0	1	0	1	1	0	0	1	0	0	0	0	0	0	0	0	0	0	0	1	0	0	0	0	0	0	0	0	0	0	0		2	37.6	3	0	2021-06-11
555	2022-01-06	39.6671	0	2	5	2	1	1	0		1	2021-12-31	0	1	0	1	0	0	0	1	1	0	0	0	0	0	0	0	0	0	0	1	0	0	0	0	0	0	0	0	0	0	0		2	38.6	4	1	2022-01-06
556	2021-04-07	37.8252	0	2	1	4	2	1	0		1	2021-04-06	0	1	0	1	1	0	0	1	0	0	0	0	0	0	0	0	0	0	0	0	0	0	0	0	0	0	0	0	0	0	1	2020-05-14	2	27.1	3	0	2021-04-07
557	2021-02-19	36.1886	0	2	3	2	1	1	1	2021-02-15	0		0	0	0	0	0	0	0	0	0	0	0	0	0	0	0	0	0	0	0	0	0	0	0	0	0	0	0	0	0	0	0		0	10.6	2	0	2021-02-19
558	2021-01-29	39.1207	0	1	3	2	2	0	1	2021-01-22	1	2021-01-29	0	0	0	0	1	0	0	0	0	0	0	0	0	0	0	0	1	0	0	0	0	0	0	0	0	0	0	0	0	0	0		0	16.8	2	0	2021-01-29
559	2021-10-25	39.7198	0	2	2	2	1	0	0		1	2021-10-24	0	1	0	1	1	0	0	0	0	0	0	0	0	0	0	0	0	0	0	0	0	0	0	0	0	0	0	0	0	0	0		2	5.1	3	0	2021-10-25
560	2021-08-26	39.1345	0	1	2	3	2	1	0		1	2021-08-24	0	1	0	1	1	0	0	1	1	0	0	0	0	0	0	0	0	0	0	0	0	0	0	0	0	0	0	0	0	0	1	2020-07-12	2	6.2	3	0	2021-08-26
561	2021-05-20	38.3606	0	2	5	4	1	0	0		1	2021-05-19	0	1	0	1	1	0	0	1	0	0	0	0	0	0	0	0	0	0	0	0	0	0	0	0	0	0	0	0	0	0	0		2	33.8	3	0	2021-05-20
562	2020-12-07	37.5617	0	2	3	4	1	0	0		1	2020-12-06	0	1	0	0	0	0	0	1	1	0	0	0	0	0	0	0	0	0	0	0	0	0	0	0	1	0	0	0	0	1	0		0	23.6	2	0	2020-12-07
563	2021-02-04	37.7254	0	2	3	4	1	0	0		1	2021-02-03	0	1	0	0	1	0	0	1	0	0	0	0	0	0	0	0	0	0	0	0	0	0	0	0	1	0	0	0	0	1	0		0	14.5	2	0	2021-02-04
564	2021-06-22	38.1082	0	2	3	4	1	0	0		1	2021-06-20	0	0	0	0	1	0	0	1	1	0	0	0	0	0	0	0	0	0	0	0	0	0	0	0	1	0	0	0	0	1	0		2	37.9	3	0	2021-06-22
565	2021-07-12	38.1637	0	2	3	4	1	0	0		1	2021-07-10	0	1	0	1	1	0	0	0	0	0	0	0	0	0	0	0	0	0	0	0	0	0	0	0	1	0	0	0	0	1	0		2	30.1	3	0	2021-07-12
566	2022-01-13	38.6768	0	2	3	4	1	0	1	2022-01-08	1	2022-01-11	0	0	0	0	1	0	0	1	0	0	0	0	0	0	0	0	0	0	0	0	0	0	0	0	1	0	0	0	0	1	0		2	47.7	4	1	2022-01-13
567	2022-01-13	38.932	0	2	1	2	1	1	0		1	2022-01-08	0	1	0	1	1	0	0	1	0	0	0	0	0	0	0	0	0	0	0	0	1	0	0	0	0	0	0	0	0	0	0		2	47.7	4	0	2022-01-13
568	2021-02-16	39.0485	0	1	3	2	2	0	0		1	2021-02-14	0	1	0	1	1	1	1	1	0	1	0	0	0	0	0	0	0	0	1	0	0	0	0	0	0	0	0	0	0	0	0		0	11.9	2	0	2021-02-18
569	2021-01-19	38.5881	0	2	3	2	2	1	1	2021-01-16	0		0	0	0	0	0	0	0	0	0	0	0	0	0	0	0	0	0	0	0	0	0	0	0	0	0	0	0	0	0	1	1	2020-08-15	0	25.3	2	0	2021-01-22
570	2021-06-09	38.7323	0	2	5	5	2	0	0		1	2021-06-07	0	0	0	1	1	1	1	1	0	0	0	0	0	0	0	0	0	0	0	0	0	0	0	0	0	0	0	0	0	0	1	2020-09-07	2	37.7	3	1	2021-06-09
571	2021-09-27	38.5631	0	2	5	5	1	0	0		1	2021-09-25	0	0	0	1	1	0	0	0	0	0	0	0	0	0	0	0	0	0	0	0	0	0	0	0	0	0	0	0	0	0	0		2	4.3	3	0	2021-09-27
572	2021-09-02	38.4244	0	2	2	3	2	1	0		1	2021-09-01	0	1	0	0	1	0	0	0	0	0	0	0	0	0	0	0	0	0	0	0	0	0	0	0	0	0	0	0	0	0	0		2	5.6	3	0	2021-09-02
573	2022-01-11	38.7878	0	2	2	3	2	1	0		1	2022-01-06	0	1	0	0	1	0	0	1	0	0	0	0	0	0	0	0	0	0	0	0	0	0	0	0	0	0	0	0	0	0	0		2	44.8	4	1	2022-01-11
574	2021-04-08	38.0277	0	2	1	2	1	0	0		1	2021-04-06	0	1	0	1	1	0	0	1	1	0	0	0	0	0	0	0	0	0	0	0	0	0	0	0	0	0	0	0	0	0	0		2	25.8	3	0	2021-04-08
575	2020-07-16	37.2261	0	2	1	3	2	1	1	2020-07-04	1	2020-07-11	0	1	0	0	0	0	0	0	1	0	0	0	0	0	0	0	0	0	0	0	0	0	0	0	0	0	0	0	0	0	0		0	28.3	1	0	2020-07-17
576	2020-12-10	37.4397	0	3	1	2	1	0	0		1	2020-12-06	1	1	0	0	1	0	0	1	1	0	0	0	0	0	0	0	0	0	0	0	0	0	0	0	0	0	0	0	0	0	0		0	21.6	2	1	2020-12-10
577	2020-08-03	37.2732	0	2	4	1	1	1	0		1	2020-08-02	0	1	0	0	0	0	0	0	1	0	0	0	0	0	0	0	0	0	1	0	0	0	0	0	0	0	0	0	0	1	0		0	32.7	1	1	2020-08-03
578	2021-06-17	38.1553	0	2	4	1	1	1	0		1	2021-06-16	0	0	0	0	1	0	0	0	0	0	0	0	0	0	0	0	0	0	1	0	0	0	0	0	0	0	0	0	0	1	1	2020-08-03	0	38.9	3	0	2021-06-17
579	2021-05-18	37.8641	0	1	2	3	1	1	0		1	2021-05-18	0	1	0	0	1	0	0	1	0	0	0	0	0	0	0	0	0	0	0	0	0	0	0	0	0	0	0	0	0	0	1	2020-10-24	2	35	3	0	2021-05-18
580	2020-08-10	37.7309	0	1	5	5	1	0	0		1	2020-08-08	0	0	0	0	1	0	0	0	1	0	0	0	1	0	0	0	0	0	0	0	0	0	0	0	0	0	0	0	0	0	0		0	33.9	1	1	2020-08-16
581	2021-01-26	38.1997	0	1	5	5	1	0	0		1	2021-01-25	0	1	0	1	1	0	0	1	1	0	0	0	1	0	0	0	0	0	0	0	0	0	0	0	0	0	0	0	0	0	1	2020-08-16	0	19.7	2	0	2021-01-26
582	2021-04-21	38.4355	0	1	5	5	1	0	0		1	2021-04-20	0	1	1	1	0	0	0	1	1	0	0	0	1	0	0	0	0	0	0	0	0	0	0	0	0	0	0	0	0	0	1	2020-08-16	1	26.8	3	0	2021-04-21
583	2021-06-15	38.5881	0	1	5	5	1	0	1	2021-06-10	1	2021-06-13	0	0	0	1	1	0	0	1	0	0	0	0	1	0	0	0	0	0	0	0	0	0	0	0	0	0	0	0	0	0	1	2020-08-16	2	43.8	3	0	2021-06-15
584	2021-10-07	38.9043	0	1	5	5	1	0	0		1	2021-10-06	1	1	1	1	0	0	0	1	1	0	0	0	1	0	0	0	0	0	0	0	0	0	0	0	0	0	0	0	0	0	1	2020-08-16	2	4.2	3	0	2021-10-07
585	2022-01-04	38.0832	0	2	5	5		0	0		1	2022-01-03	0	1	0	1	1	0	0	1	1	0	0	0	0	0	0	0	0	0	0	0	0	0	0	0	0	0	0	0	0	0	0		2	33.7	4	1	2022-01-04
586	2021-06-11	38.8571	0	2	2	6	1	1	0		1	2021-06-08	0	1	0	1	1	0	0	0	1	0	0	0	0	0	0	0	0	0	0	0	0	0	0	0	0	0	0	0	0	0	1	2020-06-23	2	37.6	3	0	2021-06-11
587	2021-03-15	37.9417	0	2	3	2	2	1	0		1	2021-03-14	1	0	0	1	1	1	1	1	1	1	0	0	0	0	0	0	0	0	0	0	0	0	0	0	0	0	0	0	0	0	1	2020-07-04	1	17.7	3	0	2021-03-15
588	2021-07-14	38.749	0	3	1	4	1	1	0		1	2021-07-14	0	0	0	1	1	0	0	1	1	0	0	0	0	0	0	0	0	0	0	0	0	0	0	0	0	0	0	0	0	0	0		2	26.4	3	0	2021-07-14
589	2022-01-03	39.2288	0	3	1	4	1	1	0		1	2021-12-31	0	1	0	1	1	0	0	0	0	0	0	0	0	0	0	0	0	0	0	0	0	0	0	0	0	0	0	0	0	0	0		2	32.9	4	1	2022-01-03
590	2021-01-04	37.8058	0	3	1	1	1	1	1	2020-12-31	1	2021-01-04	0	0	0	0	1	0	0	0	0	1	0	0	0	0	0	0	0	0	0	0	0	0	0	0	0	0	0	0	0	0	0		0	40.9	2	0	2021-01-04
591	2021-02-17	37.9279	0	3	1	1	1	1	0		1	2021-02-14	0	0	0	0	1	1	1	1	0	0	0	0	0	0	0	0	0	0	0	0	0	0	0	0	0	0	0	0	0	0	0		0	12.1	2	0	2021-02-17
592	2021-11-19	39.1012	0	1	4	6	1	0	0		1	2021-11-17	0	1	0	0	1	0	0	1	0	0	0	0	0	0	0	0	0	0	0	0	0	0	0	0	0	0	0	0	0	0	0		2	6.7	4	0	2021-11-19
593	2021-09-07	38.1831	0	3	1	5	1	0	0		1	2021-09-06	0	1	0	0	1	0	0	0	0	0	0	0	0	0	1	0	0	0	0	0	0	0	0	0	0	0	0	0	0	0	0		2	4.3	3	0	2021-09-07
594	2020-12-28	37.3176	0	3	1	4	1	1	1	2020-12-22	0		0	0	0	0	0	0	0	0	0	0	0	0	0	0	0	0	0	0	0	0	0	0	0	0	0	0	0	0	0	0	0		0	34.2	2	0	2020-12-29
595	2021-11-29	38.2497	0	3	1	4	1	1	0		1	2021-11-28	0	1	0	0	1	0	0	1	0	0	0	0	0	0	0	0	0	0	0	0	0	0	0	0	0	0	0	0	0	0	0		2	7.3	4	0	2021-11-29
596	2021-03-11	37.3093	0	2	5	5	1	0	0		1	2021-03-10	0	1	0	1	0	0	0	0	0	0	0	0	0	0	0	0	0	0	0	0	0	0	0	0	0	0	0	0	0	0	0		1	11.4	3	0	2021-03-11
597	2022-01-05	37.2039	0	3	1	1	2	0	1	2021-12-31	1	2022-01-02	0	0	0	0	1	0	0	0	0	0	0	0	0	0	0	0	0	0	0	0	0	0	0	0	0	0	0	0	0	0	0		2	36.8	4	1	2022-01-05
598	2021-07-27	38.0028	0	1	4	6	1	0	0		1	2021-07-25	1	1	0	1	1	0	0	1	1	0	0	0	0	0	0	0	0	0	0	1	0	0	0	0	0	0	0	0	0	0	0		2	18.3	3	0	2021-07-27
599	2021-10-07	38.2025	0	1	4	6	1	0	0		1	2021-10-01	1	1	0	1	1	0	0	1	1	0	0	0	0	0	0	0	0	0	0	1	0	0	0	0	0	0	0	0	0	0	0		2	4.2	3	0	2021-10-07
600	2022-01-13	38.4743	0	1	4	6	1	0	0		1	2022-01-11	1	1	0	1	0	0	0	1	1	1	0	0	0	0	0	0	0	0	0	1	0	0	0	0	0	0	0	0	0	0	0		2	47.7	4	0	2022-01-14
601	2021-01-15	37.5978	0	3	1	2	1	1	0		1	2021-01-13	0	0	0	1	1	0	0	1	0	1	0	0	0	0	0	0	0	0	0	1	0	0	0	0	0	0	0	0	0	0	0		0	27.7	2	0	2021-01-15
602	2020-07-27	36.3107	0	3	1	2	1	1	1	2020-07-18	0		0	0	0	0	0	0	0	0	0	0	0	0	0	0	0	0	0	0	0	0	0	0	0	0	0	0	0	0	0	0	0		0	32.5	1	0	2020-07-27
603	2020-11-25	36.6463	0	3	1	2	1	1	0		1	2020-11-25	0	0	0	0	1	0	0	0	0	0	0	0	0	0	0	0	0	0	0	0	0	0	0	0	0	0	0	0	0	0	0		0	19.6	2	0	2020-11-26
604	2020-11-26	36.1803	0	1	2	2	1	1	0		1	2020-11-25	0	1	0	0	1	0	0	1	0	0	0	0	0	0	0	0	0	0	0	0	0	0	0	0	0	0	0	0	0	0	0		0	20.3	2	1	2020-12-01
605	2021-07-29	36.8599	0	1	2	2	1	1	0		1	2021-07-21	0	0	0	0	0	0	0	1	0	0	0	0	0	0	0	0	0	0	0	0	0	0	0	0	0	0	0	0	0	0	1	2020-12-01	1	16.8	3	0	2021-07-29
606	2022-01-19	36.7379	0	1	4	6	1	0	0		1	2022-01-15	0	1	0	0	0	0	0	0	0	0	0	0	0	0	0	0	0	0	0	0	0	0	0	0	0	0	0	0	0	0	0		2	50.2	4	0	2022-01-19
607	2020-12-02	36.846	0	2	4	5	1	0	1	2020-11-30	0		0	0	0	0	0	0	0	0	0	0	0	0	1	0	0	0	0	0	1	0	0	0	0	0	0	0	0	0	0	0	0		0	20.2	2	0	2020-12-04
608	2021-03-01	37.0929	0	2	4	5	1	0	0		1	2021-02-27	0	1	0	1	1	0	0	1	0	0	0	0	1	0	0	0	0	0	1	0	0	0	0	0	0	0	0	0	0	0	0		0	12.2	3	1	2021-03-01
609	2021-07-30	37.3093	0	2	5	4	1	0	0		1	2021-07-28	0	0	0	1	0	0	0	0	0	0	0	0	0	0	0	0	0	0	0	0	0	0	0	0	0	0	0	0	0	0	0		2	15.9	3	0	2021-07-30
610	2020-11-23	35.9556	0	2	1	5	1	1	0		1	2020-11-22	0	0	0	0	0	1	1	1	1	0	0	0	0	0	0	0	0	0	0	0	0	0	0	0	0	0	0	0	0	0	0		0	23.4	2	1	2020-11-23
611	2020-06-26	35.8391	0	2	4	6	1	0	0		1	2020-06-26	1	1	0	0	0	0	0	0	0	0	0	0	0	0	1	0	0	0	0	0	0	0	0	0	0	0	0	0	0	0	0		0	24.3	1	1	2020-07-06
612	2021-06-17	36.8266	0	2	4	6	1	0	0		1	2021-06-16	1	0	0	1	1	0	0	1	1	0	0	0	0	0	1	0	0	0	0	0	0	0	0	0	0	0	0	0	0	0	1	2020-06-27	2	38.9	3	0	2021-06-17
613	2020-11-20	35.5423	0	3	4	1	2	0	0		1	2020-11-17	0	1	0	0	1	0	0	1	1	0	0	0	0	0	0	0	0	0	0	0	0	0	0	0	0	0	0	0	0	0	0		0	19.2	2	1	2020-11-20
614	2021-12-14	37.6588	0	2	4	6	1	1	0		1	2021-12-12	0	1	0	1	1	0	0	1	0	1	0	0	0	0	0	0	0	0	0	0	0	0	0	0	0	0	0	0	0	0	0		2	6.3	4	0	2021-12-14
615	2020-08-24	36.2524	0	1	3	2	2	1	0		1	2020-08-23	0	1	0	0	1	0	0	0	0	0	0	0	0	0	0	0	0	0	0	0	0	0	0	0	0	0	0	0	0	0	0		0	29.2	1	0	2020-08-24
616	2022-01-06	37.6394	0	1	3	2	2	1	0		1	2022-01-04	1	1	0	1	0	0	0	1	1	0	0	0	0	0	0	0	0	0	0	0	0	0	0	0	0	0	0	0	0	0	0		2	38.6	4	1	2022-01-06
617	2021-06-23	36.8239	0	2	3	1	2	1	0		1	2021-06-20	0	0	0	1	0	0	0	1	0	0	0	0	0	0	0	0	0	0	0	0	0	0	0	0	0	0	0	0	0	0	0		2	36.6	3	0	2021-06-23
618	2021-04-21	37.8696	0	1	3	3	2	1	0		1	2021-04-16	0	1	0	1	1	0	0	1	1	0	0	0	0	0	0	0	0	0	0	0	0	0	0	0	0	0	0	0	0	0	0		2	26.8	3	1	2021-04-21
619	2021-01-21	36.9098	0	2	4	6	1	0	0		1	2021-01-19	0	0	0	0	0	0	0	1	1	0	0	0	0	0	0	0	0	0	0	0	0	0	0	0	0	0	0	0	0	0	0		0	22.6	2	0	2021-01-21
620	2021-01-18	36.7379	0	1	3	2	1	0	0		1	2021-01-17	0	0	0	1	0	1	1	0	0	0	0	0	0	0	0	0	0	0	0	0	0	0	0	0	0	0	0	0	0	0	0		0	24.2	2	1	2021-01-18
621	2022-01-13	37.7365	0	1	3	2	1	0	0		1	2022-01-11	0	1	0	0	1	0	0	1	0	0	0	0	0	0	0	0	0	0	0	0	0	0	0	0	0	0	0	0	0	0	1	2021-01-18	2	47.7	4	1	2022-01-14
622	2020-08-04	36.7822	0	1	2	3	1	1	1	2020-07-31	0		0	0	0	0	0	0	0	0	0	0	0	0	0	0	0	0	0	0	0	0	0	0	0	0	0	0	0	0	0	0	0		0	31.2	1	0	2020-08-06
623	2021-07-21	36.9931	0	1	5	5		0	0		1	2021-07-19	0	0	0	1	0	0	0	1	1	0	0	0	0	0	0	0	0	0	0	0	0	0	0	0	0	0	0	0	0	0	0		2	25	3	0	2021-07-21
624	2020-12-10	36.3495	0	2	3	3	1	1	0		1	2020-12-02	1	1	0	0	1	0	0	0	1	0	0	0	0	0	0	0	0	0	0	0	0	0	0	0	0	0	0	0	0	0	0		0	21.6	2	1	2020-12-11
625	2020-07-30	35.8835	0	1	2	5	1	0	1	2020-07-21	1	2020-07-27	0	0	0	0	1	0	0	0	1	0	0	0	0	0	0	0	0	0	0	0	0	0	0	0	1	0	0	0	0	0	0		0	32.3	1	0	2020-07-31
626	2021-04-07	36.5798	0	1	2	5	1	0	0		1	2021-04-06	1	1	0	1	1	0	0	1	0	0	0	0	0	0	0	0	0	0	0	0	0	0	0	0	1	0	0	0	0	0	0		2	27.1	3	0	2021-04-07
627	2022-01-11	37.3537	0	1	2	5	1	0	0		1	2022-01-11	1	1	0	0	1	0	0	1	0	0	0	0	0	0	0	0	0	0	0	0	0	0	0	0	1	0	0	0	0	0	0		2	44.8	4	1	2022-01-11
628	2022-01-14	38.6519	0	1	4	5	1	0	0		1	2022-01-13	0	1	0	0	1	0	0	1	1	0	0	0	0	0	0	0	0	0	0	0	1	0	0	0	0	0	0	0	0	0	0		2	48.3	4	1	2022-01-14
629	2020-11-30	36.5908	0	3	1	2	1	0	1	2020-11-25	0		0	0	0	0	0	0	0	0	0	0	0	0	0	0	0	0	0	0	0	0	0	0	0	0	0	0	0	0	0	0	0		0	24.1	2	0	2020-12-01
630	2020-12-29	36.6713	0	3	1	2	1	0	0		1	2020-12-28	0	0	0	0	1	0	0	0	1	0	0	0	0	0	0	0	0	0	0	0	0	0	0	0	0	0	0	0	0	0	0		0	29.2	2	1	2020-12-30
631	2020-07-31	36.2885	0	2	4	6	2	0	0		1	2020-07-28	0	1	0	0	1	0	0	0	1	0	0	0	0	0	0	0	0	0	0	0	0	0	0	0	0	0	0	0	0	0	0		0	30.5	1	0	2020-08-03
632	2021-12-21	38.4882	0	2	5	5	1	0	0		1	2021-12-20	0	1	0	0	1	0	0	0	0	0	0	0	0	0	0	0	0	0	0	0	0	0	0	0	0	0	0	0	0	0	1	2021-05-19	2	7.6	4	0	2021-12-21
633	2020-12-27	36.8988	0	3	5	5	1	0	1	2020-12-17	1	2020-12-20	0	0	0	0	0	0	0	1	0	0	0	0	0	0	0	0	0	0	0	0	0	0	0	0	0	0	0	0	0	0	0		0	30	2	0	2020-12-28
634	2020-11-16	36.6741	0	1	3	4	1	1	0		1	2020-11-14	1	1	0	0	0	1	1	1	1	0	0	0	0	0	0	0	0	0	0	0	0	0	0	0	0	0	0	0	0	0	0		0	22.5	2	1	2020-11-17
635	2021-11-09	37.6671	0	1	3	4	1	1	0		1	2021-11-05	0	1	0	0	0	0	0	0	0	0	0	0	0	0	0	0	0	0	0	0	0	0	0	0	0	0	0	0	0	0	1	2020-11-17	1	6.7	4	0	2021-11-09
636	2021-08-20	58.3551	0	2	3	4	1	0	0		1	2021-08-19	0	1	0	1	1	0	0	1	0	0	0	0	0	0	0	0	0	0	0	0	0	0	0	0	0	0	0	0	0	0	0		2	7.1	3	0	2021-08-20
637	2020-06-28	36.147	0	1	3	5	1	0	0		1	2020-06-26	0	0	0	0	1	1	1	0	1	0	0	0	0	0	0	0	0	0	0	0	0	0	0	0	0	0	0	0	0	0	0		0	27.6	1	1	2020-06-28
638	2022-01-18	37.7254	0	1	3	5	1	0	0		1	2022-01-15	1	1	0	1	1	0	0	1	1	0	0	0	0	0	0	0	0	0	0	0	0	0	0	0	0	0	0	0	0	0	1	2020-06-28	2	48.4	4	1	2022-01-18
639	2021-05-18	37.4452	0	1	4	6	1	0	1	2021-05-11	1	2021-05-16	0	0	0	0	1	1	1	1	1	1	0	0	0	0	0	0	0	0	0	0	0	0	0	0	0	0	0	0	0	0	0		2	35	3	0	2021-05-18
640	2021-11-11	37.9362	0	1	4	6	1	0	0		1	2021-11-09	1	0	0	0	1	0	0	1	1	0	0	0	0	0	0	0	0	0	0	0	0	0	0	0	0	0	0	0	0	0	0		2	6.4	4	0	2021-11-11
641	2022-01-11	38.1054	0	1	4	6	1	0	1	2022-01-07	1	2022-01-10	0	1	0	1	1	0	0	1	1	1	0	0	0	0	0	0	0	0	0	0	0	0	0	0	0	0	0	0	0	0	0		2	44.8	4	0	2022-01-11
642	2021-03-02	36.0472	0	2	3	2	2	1	0		1	2021-02-26	0	0	0	0	1	1	1	1	0	1	0	0	1	0	0	0	0	0	0	0	0	0	0	0	0	0	0	0	0	0	0		0	10.6	3	0	2021-03-03
643	2021-02-12	37.2871	0	2	5	4	1	1	0		1	2021-02-10	0	1	0	1	1	0	0	0	0	0	0	0	0	0	0	0	0	0	0	0	0	0	0	0	0	0	0	0	0	0	0		0	12.5	2	0	2021-02-12
644	2021-04-27	37.4924	0	2	5	4	1	1	1	2021-04-22	1	2021-04-26	0	1	0	1	0	0	0	1	0	0	0	0	0	0	0	0	0	0	0	0	0	0	0	0	0	0	0	0	0	0	0		2	25.7	3	1	2021-04-27
645	2020-08-01	36.8488	0	2	3	2	1	0	1	2020-07-30	1	2020-08-01	0	0	0	0	1	0	0	0	0	0	0	0	0	0	0	0	0	0	0	0	0	0	0	0	0	0	0	0	0	0	0		0	29.2	1	1	2020-08-03
646	2021-04-09	37.5451	0	2	3	2	1	0	0		1	2021-04-08	0	1	0	0	1	0	0	0	0	0	0	0	0	0	0	0	0	0	0	0	0	0	0	0	0	0	0	0	0	0	1	2020-08-03	1	25.5	3	0	2021-04-09
647	2021-04-15	37.1928	0	1	5	1	2	1	0		1	2021-04-14	0	1	0	1	1	0	0	1	1	0	0	0	0	0	0	0	0	0	0	0	0	0	0	0	0	0	0	0	0	0	0		1	24.5	3	0	2021-04-15
648	2021-08-18	37.5395	0	1	5	1	2	1	0		1	2021-08-17	0	1	0	1	1	0	0	1	1	0	0	0	0	0	0	0	0	0	0	0	0	0	0	0	0	0	0	0	0	0	0		2	8.3	3	1	2021-08-18
649	2022-01-10	37.9417	0	1	5	1	2	1	0		1	2022-01-10	1	1	0	1	1	0	0	1	0	0	0	0	0	0	0	0	0	0	0	0	0	0	0	0	0	0	0	0	0	0	1	2021-08-18	2	41.7	4	1	2022-01-11
650	2021-01-04	36.724	0	1	3	3	2	1	0		1	2021-01-02	0	1	0	1	1	0	0	0	1	0	0	0	0	0	0	0	0	0	0	1	0	0	0	0	0	0	0	0	0	0	0		0	40.9	2	0	2021-01-05
651	2020-12-11	36.294	0	2	2	1	1	1	1	2020-12-09	0		0	0	0	0	0	0	0	0	0	0	0	0	0	0	0	0	0	0	0	0	0	0	0	0	0	0	0	0	0	0	0		0	23.9	2	1	2020-12-14
652	2021-07-02	37.3315	0	2	3	3	2	1	0		1	2021-07-01	0	1	0	0	1	0	0	0	0	0	0	0	0	0	0	0	0	0	0	0	0	0	0	0	0	0	0	0	0	0	0		2	32.6	3	0	2021-07-02
653	2020-07-16	35.3925	0	1	3	5	1	0	0		1	2020-07-13	0	1	0	0	1	0	0	0	0	1	0	0	0	0	0	0	0	0	0	0	0	0	0	0	0	0	0	0	0	0	0		0	28.3	1	0	2020-07-17
654	2022-01-12	36.9043	0	1	3	5	1	0	0		1	2022-01-07	1	1	0	1	1	0	0	1	1	0	0	0	0	0	0	0	0	0	0	0	0	0	0	0	0	0	0	0	0	0	1	2020-09-03	2	45.2	4	1	2022-01-12
655	2020-07-21	35.4008	0	1	2	2	1	0	1	2020-07-15	1	2020-07-20	0	0	0	0	1	0	0	0	0	0	0	0	0	0	1	0	0	0	1	0	0	0	0	0	0	0	0	0	0	1	0		0	33.9	1	0	2020-07-21
656	2021-05-24	36.2524	0	1	2	2	1	0	0		1	2021-05-24	1	0	0	1	1	0	0	1	0	0	0	0	0	0	1	0	0	0	1	0	0	0	0	0	0	0	0	0	0	1	0		2	39	3	0	2021-05-24
657	2021-07-08	36.3773	0	1	2	2	1	0	0		1	2021-07-07	0	1	0	1	1	0	0	1	0	0	0	0	0	0	1	0	0	0	1	0	0	0	0	0	0	0	0	0	0	1	0		2	29.7	3	0	2021-07-08
658	2021-09-30	36.6103	0	1	2	2	1	0	0		1	2021-09-29	0	0	0	0	0	0	0	1	0	1	0	0	0	0	1	0	0	0	1	0	0	0	0	0	0	0	0	0	0	1	0		2	4.5	3	0	2021-09-30
659	2022-01-11	36.896	0	1	2	2	1	0	0		1	2022-01-11	0	1	0	0	0	0	0	1	1	0	0	0	0	0	1	0	0	0	1	0	0	0	0	0	0	0	0	0	0	1	0		2	44.8	4	0	2022-01-12
660	2020-07-25	35.5479	0	1	2	3	2	1	1	2020-07-25	0		0	0	0	0	0	0	0	0	0	0	0	0	0	0	0	0	0	0	0	0	0	0	0	0	0	0	0	0	0	0	0		0	30.7	1	0	2020-07-27
661	2020-12-27	35.509	0	1	5	1	1	1	1	2020-12-20	1	2020-12-23	0	0	0	0	1	0	0	1	1	0	0	0	0	0	0	0	0	0	0	0	0	0	0	0	0	0	0	0	0	0	0		0	30	2	0	2020-12-29
662	2022-01-14	36.5714	0	1	5	1	1	1	0		1	2022-01-12	0	1	1	1	1	0	0	1	0	0	0	0	0	0	0	0	0	0	0	0	0	0	0	0	0	0	0	0	0	0	0		2	48.3	4	0	2022-01-14
663	2021-03-23	36.8294	0	3	5	2	1	1	0		1	2021-03-22	0	0	0	1	0	0	0	0	0	0	0	0	0	0	0	0	0	0	0	0	0	0	0	0	0	0	0	0	0	0	0		1	17.7	3	0	2021-03-23
664	2021-12-06	37.5451	0	3	5	2	1	1	0		1	2021-12-05	0	1	0	1	1	0	0	0	0	0	0	0	0	0	0	0	0	0	0	0	0	0	0	0	0	0	0	0	0	0	0		2	6.1	4	0	2021-12-07
665	2021-01-15	36.2663	0	2	4	6	1	0	0		1	2021-01-14	0	0	0	1	0	0	0	1	0	0	0	0	0	0	0	0	0	0	1	0	0	0	0	0	0	0	0	0	0	0	0		0	27.7	2	0	2021-01-15
666	2021-08-23	36.8766	0	2	4	6	1	0	0		1	2021-08-18	0	0	0	0	1	0	0	1	0	0	0	0	0	0	0	0	0	0	1	0	0	0	0	0	0	0	0	0	0	0	0		2	7.9	3	0	2021-08-23
667	2022-01-14	37.276	0	2	4	6	1	0	0		1	2022-01-13	0	0	0	0	1	0	0	1	0	0	0	0	0	0	0	0	0	0	1	0	0	0	0	0	0	0	0	0	0	0	0		2	48.3	4	1	2022-01-14
668	2020-11-30	36.4078	0	3	1	2	1	0	0		1	2020-11-29	0	1	0	0	1	0	0	0	0	0	0	0	0	0	0	0	0	0	0	0	0	0	0	0	0	0	0	0	0	0	0		0	24.1	2	0	2020-11-30
669	2020-12-03	36.4161	0	3	1	2	1	0	0		1	2020-11-30	0	1	0	0	1	0	0	1	0	0	0	0	0	0	0	0	0	0	0	0	0	0	0	0	0	0	0	0	0	0	0		0	20.3	2	0	2020-12-04
670	2021-05-28	37.2816	0	3	1	4	2	0	1	2021-05-23	1	2021-05-27	0	0	0	1	1	0	0	0	0	0	0	0	0	0	0	0	0	0	0	0	0	0	0	0	0	0	0	0	0	0	0		2	34.9	3	0	2021-05-28
671	2021-01-06	35.6311	0	3	1	1	2	1	0		1	2021-01-05	0	0	0	1	1	0	0	0	1	0	0	0	0	0	0	0	0	0	0	0	0	0	0	0	0	0	0	0	0	0	0		0	32.3	2	1	2021-01-06
672	2021-01-22	35.5589	0	2	3	3	2	1	0		1	2021-01-21	1	0	0	1	1	0	0	0	1	0	0	0	0	0	0	0	0	0	0	0	0	0	0	0	0	0	0	0	0	0	0		0	21.6	2	0	2021-01-22
673	2021-11-09	36.3662	0	2	3	3	2	1	0		1	2021-11-08	1	1	0	0	1	0	0	1	0	0	0	0	0	0	0	0	0	0	0	0	0	0	0	0	0	0	0	0	0	0	0		2	6.7	4	0	2021-11-10
674	2022-01-20	36.5659	0	2	3	3	2	1	0		1	2022-01-20	1	0	0	0	0	0	0	1	1	0	0	0	0	0	0	0	0	0	0	0	0	0	0	0	0	0	0	0	0	0	0		2	50	4	0	2022-01-21
675	2021-07-06	36.9931	0	2	2	1	2	1	0		1	2021-07-05	0	1	0	1	1	0	0	1	1	1	0	0	0	0	0	0	0	0	0	0	0	0	0	0	0	0	0	0	0	0	1	2020-11-23	2	33.1	3	0	2021-07-06
676	2022-01-06	37.5035	0	2	2	1	2	1	0		1	2022-01-05	0	0	0	1	1	0	0	1	0	0	0	0	0	0	0	0	0	0	0	0	0	0	0	0	0	0	0	0	0	0	1	2020-11-23	2	38.6	4	0	2022-01-06
677	2021-06-22	36.7906	0	2	5	3	2	1	0		1	2021-06-20	0	1	0	1	1	0	0	1	1	0	0	0	0	0	0	0	0	0	0	0	0	0	0	0	0	0	0	0	0	0	1	2020-04-08	2	37.9	3	0	2021-06-22
678	2021-05-04	36.7351	0	1	3	4	1	1	1	2021-05-01	0		0	0	0	0	0	0	0	0	0	0	0	0	0	0	0	0	0	0	0	0	0	0	0	0	0	0	0	0	0	0	0		2	28.1	3	0	2021-05-05
679	2021-06-28	36.8877	0	1	3	4	1	1	0		1	2021-06-26	0	1	0	1	1	0	0	1	0	0	0	0	0	0	0	0	0	0	0	0	0	0	0	0	0	0	0	0	0	0	0		2	39.1	3	0	2021-06-28
680	2022-01-04	37.1179	0	1	3	4	1	0	0		1	2022-01-04	0	0	0	0	1	0	0	1	1	0	0	0	0	0	0	0	0	0	0	0	0	0	0	0	0	0	0	0	0	0	0		2	33.7	4	1	2022-01-04
681	2022-01-12	36.9154	0	2	1	2	2	1	0		1	2022-01-11	1	0	0	1	1	0	0	0	1	0	0	0	0	0	0	0	0	0	0	1	0	0	0	0	0	0	0	0	0	0	0		2	45.2	4	1	2022-01-13
682	2021-01-18	36.0832	0	2	4	4	2	1	0		1	2021-01-08	0	0	0	0	0	1	1	0	1	1	0	0	0	0	0	0	0	0	0	0	0	0	0	0	0	0	0	0	0	0	0		0	24.2	2	1	2021-01-18
683	2020-07-16	35.362	0	2	3	1	1	1	1	2020-07-14	1	2020-07-15	0	1	0	0	0	0	0	0	0	0	0	0	0	0	0	0	0	0	1	0	0	0	0	0	0	0	0	0	0	0	0		0	28.3	1	1	2020-07-17
684	2021-09-06	36.6241	0	1	5	6	1	0	0		1	2021-09-03	0	1	0	1	1	0	0	1	1	0	0	0	0	0	0	0	0	0	0	0	0	0	0	0	0	0	0	0	0	0	0		2	5.3	3	0	2021-09-06
685	2021-01-24	36.6574	0	2	1	5	1	1	0		1	2021-01-23	1	0	0	0	0	0	0	1	1	0	0	0	1	0	0	0	0	0	0	0	0	0	0	0	0	0	0	0	0	0	0		0	21.2	2	0	2021-01-24
686	2021-09-13	37.301	0	2	1	5	1	1	0		1	2021-09-11	0	1	0	1	1	0	0	0	0	0	0	0	1	0	0	0	0	0	0	0	0	0	0	0	0	0	0	0	0	0	0		2	4.2	3	0	2021-09-14
687	2021-04-06	36.552	0	2	2	2	1	0	0		1	2021-04-05	0	0	0	0	1	0	0	1	0	0	0	0	0	0	0	0	0	0	0	0	0	0	0	0	0	0	0	0	0	0	0		0	27.1	3	0	2021-04-06
688	2020-12-18	36.3495	0	3	1	1	1	1	1	2020-12-14	0		0	0	0	0	0	0	0	0	0	0	0	0	0	0	0	0	0	0	0	0	0	0	0	0	0	0	0	0	0	0	0		0	24	2	0	2020-12-21
689	2021-10-25	37.2122	0	3	1	1	1	1	0		1	2021-10-24	0	0	0	1	0	1	1	0	0	0	0	0	0	0	0	0	0	0	0	0	0	0	0	0	0	0	0	0	0	0	0		2	5.1	3	0	2021-10-25
690	2020-12-06	35.6033	0	2	2	3	1	1	1	2020-11-26	1	2020-12-04	0	0	0	0	1	0	0	1	1	0	0	0	0	0	0	0	0	0	0	0	0	0	0	0	0	0	0	0	0	0	0		0	21.4	2	1	2020-12-10
691	2022-01-18	36.896	0	1	4	5	1	1	1	2022-01-07	1	2022-01-13	0	1	0	1	1	0	0	1	1	0	0	0	0	0	0	0	0	0	0	0	0	0	0	0	0	0	0	0	0	0	0		2	48.4	4	1	2022-01-18
692	2020-12-17	36.2413	0	2	5	5	1	0	0		1	2020-12-16	0	0	0	0	1	0	0	1	0	0	0	0	0	0	0	0	0	0	0	0	0	0	0	0	0	0	0	0	0	0	0		0	23.7	2	0	2020-12-17
693	2021-05-31	36.699	0	2	5	5	1	0	0		1	2021-05-30	0	1	0	1	1	0	0	1	1	0	0	0	0	0	0	0	0	0	0	0	0	0	0	0	0	0	0	0	0	0	0		2	42	3	0	2021-05-31
694	2021-01-04	35.9196	0	1	2	1	2	1	0		1	2021-01-03	0	1	0	1	1	1	1	1	0	0	0	0	0	0	0	0	0	0	0	0	0	0	0	0	0	0	0	0	0	0	1	2020-06-09	0	40.9	2	0	2021-01-05
695	2021-08-11	36.527	0	1	2	1	2	1	0		1	2021-08-07	0	1	0	1	1	0	0	1	0	0	0	0	0	0	0	0	0	0	0	0	0	0	0	0	0	0	0	0	0	0	1	2020-06-09	2	10.6	3	0	2021-08-11
696	2020-12-17	35.484	0	2	3	3	1	1	0		1	2020-12-15	0	0	1	0	1	1	1	1	1	0	0	0	0	0	0	0	0	0	0	0	0	0	0	0	0	0	0	0	0	0	0		0	23.7	2	0	2020-12-18
697	2021-09-14	37.2039	0	2	2	1	2	1	0		1	2021-09-14	1	0	0	0	1	0	0	1	0	0	0	0	0	0	0	0	0	0	0	0	0	0	0	0	0	0	0	0	0	0	1	2021-01-11	2	4.4	3	0	2021-09-17
698	2021-12-16	37.4008	0	2	4	6	1	0	0		1	2021-12-13	0	1	0	0	1	0	0	1	1	0	0	0	0	0	0	0	0	0	0	0	0	0	0	0	0	0	0	0	0	0	0		2	5.6	4	0	2021-12-17
699	2021-08-17	36.8017	0	2	3	2			0		1	2021-08-16	0	1	0	0	0	0	0	1	0	1	0	0	0	0	0	0	0	0	0	0	0	0	0	0	0	0	0	0	0	0	0		1	8.9	3	0	2021-08-17
700	2021-01-29	35.8946	0	2	4	6	2	0	0		1	2021-01-29	0	0	0	0	1	0	0	1	1	0	0	0	0	1	0	0	0	0	0	0	0	0	0	0	0	0	0	0	0	0	0		0	16.8	2	0	2021-01-29
701	2021-03-17	36.025	0	2	4	6	2	0	0		1	2021-03-15	0	1	0	1	0	0	0	0	0	0	0	0	0	1	0	0	0	0	0	0	0	0	0	0	0	0	0	0	0	0	0		0	15	3	0	2021-03-17
702	2021-10-07	36.5908	0	2	4	6	2	0	0		1	2021-10-06	0	1	0	0	1	0	0	0	1	0	0	0	0	1	0	0	0	0	0	0	0	0	0	0	0	0	0	0	0	0	0		2	4.2	3	0	2021-10-07
703	2020-11-04	30.3051	0	1	4	1	2	1	0		1	2020-10-27	0	0	0	0	1	0	0	0	1	1	0	0	0	0	0	0	0	0	1	0	0	0	0	0	0	0	0	0	0	0	0		0	21.3	2	0	2020-11-04
704	2021-06-11	39.1983	0	2	2	4	2	1	0		1	2021-06-07	0	0	0	1	1	0	0	0	0	0	0	0	0	0	0	0	0	0	0	0	0	0	0	0	0	0	0	0	0	0	0		2	37.6	3	0	2021-06-11
705	2021-04-29	51.0402	0	2	3	2	1		0		1	2021-04-27	0	1	0	1	1	0	0	1	1	0	0	0	0	0	0	0	0	0	0	0	0	0	0	0	0	0	0	0	0	0	1	2021-01-06	1	26	3	0	2021-04-29
706	2022-01-06	50.3273	0	2	2	6	1	0	0		1	2022-01-05	0	1	0	1	1	1	1	0	1	0	0	0	0	0	0	0	0	0	0	0	0	0	0	0	0	0	0	0	0	0	0		2	38.6	4	1	2022-01-07
707	2021-03-29	37.706	0	3	1	2	2	0	0		1	2021-03-29	0	0	0	0	1	0	0	0	0	0	0	0	0	0	1	0	0	0	0	0	0	0	0	0	0	0	0	0	0	0	0		2	23.5	3	0	2021-03-30
708	2021-10-20	38.2746	0	3	1	2	2	0	0		1	2021-10-20	0	1	0	1	1	0	0	0	0	0	0	0	0	0	1	0	0	0	0	0	0	0	0	0	0	0	0	0	0	0	0		2	5.3	3	0	2021-10-20
709	2021-12-29	37.5173	0	1	3	1	1	1	0		1	2021-12-28	1	1	0	1	1	0	0	1	1	0	0	0	0	0	1	0	0	0	0	0	1	0	0	0	0	1	0	0	0	0	1	2020-11-03	1	18.9	4	1	2021-12-29
710	2021-01-25	36.233	0	3	1	5	1	0	0		1	2021-01-24	0	1	0	1	0	0	0	1	0	0	0	0	0	0	0	0	0	0	0	0	0	0	0	0	0	0	0	0	0	0	0		0	20.8	2	0	2021-01-25
711	2020-11-12	37.3925	0	2	3	2	1	0	0		1	2020-11-12	0	0	0	0	0	0	0	1	0	0	0	0	0	0	0	0	0	0	0	0	0	0	0	0	0	0	0	0	0	0	0		0	18.2	2	0	2020-11-12
712	2020-07-30	45.3953	0	3	1	2	1	1	0		1	2020-07-27	0	1	0	0	1	0	0	0	0	0	0	0	0	0	0	0	0	0	0	0	0	0	0	0	0	0	0	0	0	0	0		0	32.3	1	0	2020-07-31
713	2022-01-12	48.9792	0	2	5	2	1	0	0		1	2022-01-10	0	1	0	1	0	0	0	0	1	0	0	0	0	0	0	0	0	0	0	0	0	0	0	0	0	0	0	0	0	0	0		2	45.2	4	1	2022-01-12
714	2020-07-22	56.0721	0	1	5	2	1	0	0		1	2020-07-22	1	1	1	0	1	1	1	0	1	0	0	0	0	0	0	0	0	0	0	0	0	0	0	0	0	0	0	0	0	0	0		0	33.2	1	1	2020-07-22
715	2020-11-12	39.5395	0	2	1	5	1	1	1	2020-11-11	0		0	0	0	0	0	0	0	0	0	0	0	0	0	0	0	0	0	0	0	0	0	0	0	0	0	0	0	0	0	0	0		0	18.2	2	0	2020-11-17
716	2020-07-28	39.5922	0	2	5	5	2	1	1	2020-07-20	1	2020-07-24	0	0	1	0	0	0	0	0	0	0	0	0	0	0	0	0	0	0	0	1	0	0	0	0	0	0	0	0	0	0	0		0	31.6	1	0	2020-07-28
717	2021-12-03	40.2913	0	3	4	6	1	0	0		1	2021-11-29	0	0	0	1	1	0	0	0	0	0	0	0	0	0	0	0	0	0	0	0	0	0	0	0	0	0	0	0	0	0	0		2	6.4	4	0	2021-12-03
718	2020-12-29	38.3883	0	1	3	5	1	0	1	2020-12-27	0		0	0	0	0	0	0	0	0	0	0	0	0	0	0	0	0	0	0	1	0	0	0	0	0	0	0	0	0	0	0	0		0	29.2	2	0	2021-01-05
719	2020-08-01	37.914	0	2	1	5	2	0	1	2020-07-29	0		0	0	0	0	0	0	0	0	0	0	0	0	0	0	0	0	0	0	0	0	0	0	0	0	0	0	0	0	0	0	0		0	29.2	1	0	2020-08-01
720	2020-11-12	38.8766	0	2	1	5	2	0	0		1	2020-11-12	0	1	0	0	0	0	0	1	0	0	0	0	0	0	0	0	0	0	0	0	0	0	0	0	0	0	0	0	0	0	0		0	18.2	2	1	2020-11-13
721	2021-07-26	37.2288	0	2	1	1	1	1	0		1	2021-07-22	0	1	0	1	1	0	0	0	0	0	0	0	0	0	0	0	0	0	0	0	0	0	0	0	0	0	0	0	0	0	0		2	21.4	3	0	2021-07-26
722	2021-08-23	37.3065	0	2	1	1	1	1	0		1	2021-08-18	0	0	0	1	1	0	0	0	0	0	0	0	0	0	0	0	0	0	0	0	0	0	0	0	0	0	0	0	0	0	0		2	7.9	3	0	2021-08-23
723	2020-07-28	39.9417	0	1	5	5	1	0	1	2020-07-20	0		0	0	0	0	0	0	0	0	0	0	0	0	1	0	0	0	0	0	1	0	0	0	0	0	0	0	0	0	0	0	0		0	31.6	1	0	2020-07-29
724	2020-08-05	44.8544	0	3	1	2	1	0	0		1	2020-07-27	0	1	0	0	0	0	0	0	0	0	0	0	0	0	0	0	0	0	0	0	0	0	0	0	0	0	0	0	0	0	0		0	30.6	1	1	2020-08-05
725	2020-08-10	42.8516	0	3	1	2	1	0	0		1	2020-08-09	0	0	0	0	1	0	0	0	0	0	0	0	0	0	0	0	0	0	0	0	0	0	0	0	0	0	0	0	0	0	0		0	33.9	1	0	2020-08-10
726	2020-12-28	43.2399	0	3	1	2	1	0	0		1	2020-12-28	0	0	0	0	0	0	0	0	1	0	0	0	0	0	0	0	0	0	0	0	0	0	0	0	0	0	0	0	0	0	0		0	34.2	2	0	2020-12-29
727	2021-01-15	43.2899	0	3	1	2	1	0	0		1	2021-01-15	0	0	0	1	0	0	0	1	1	0	0	0	0	0	0	0	0	0	0	0	0	0	0	0	0	0	0	0	0	0	0		0	27.7	2	0	2021-01-15
728	2021-03-11	43.4424	0	3	1	2	1	0	0		1	2021-03-10	0	0	0	1	1	0	0	1	1	0	0	0	0	0	0	0	0	0	0	0	0	0	0	0	0	0	0	0	0	0	0		1	11.4	3	0	2021-03-11
729	2021-11-10	44.1193	0	3	1	2	1	0	0		1	2021-11-08	0	0	0	1	0	0	0	0	0	0	0	0	0	0	0	0	0	0	0	0	0	0	0	0	0	0	0	0	0	0	0		2	6.6	4	0	2021-11-10
730	2021-12-16	44.2191	0	3	1	2	1	0	0		1	2021-12-13	0	0	0	1	0	0	0	0	0	0	0	0	0	0	0	0	0	0	0	0	0	0	0	0	0	0	0	0	0	0	0		2	5.6	4	0	2021-12-16
731	2022-01-13	44.2968	0	3	1	2	1	0	1	2022-01-10	1	2022-01-13	0	1	0	0	0	0	0	1	0	0	0	0	0	0	0	0	0	0	0	0	0	0	0	0	0	0	0	0	0	0	0		2	47.7	4	1	2022-01-14
732	2020-12-02	43.0902	0	2	4	3	1	1	0		1	2020-11-26	0	1	0	0	0	0	0	0	1	0	0	0	0	0	0	0	0	0	0	0	0	0	0	0	0	0	0	0	0	0	0		0	20.2	2	0	2020-12-03
733	2021-05-24	43.57	0	2	4	3	1	1	0		1	2021-05-22	0	1	0	1	1	0	0	0	0	0	0	0	0	0	0	0	0	0	0	0	0	0	0	0	0	0	0	0	0	0	1	2020-11-28	2	39	3	0	2021-05-24
734	2020-12-23	43.1401	0	1	2	1	2	1	0		1	2020-12-21	0	0	0	0	0	0	0	1	0	0	0	0	0	0	0	0	0	0	0	0	0	0	0	0	0	0	0	0	0	0	0		0	24	2	0	2020-12-24
735	2021-06-16	46.9376	0	3	1	1	1	1	0		1	2021-06-15	0	1	0	0	0	0	0	1	0	0	0	0	0	0	1	0	0	0	0	1	0	0	0	0	0	0	0	0	0	0	0		2	39.8	3	0	2021-06-16
736	2021-06-21	42.4438	0	3	1	4	1	1	0		1	2021-06-20	0	0	0	1	1	0	0	1	1	0	0	0	0	0	0	0	0	0	0	1	0	0	0	0	0	0	0	0	0	0	0		2	41.6	3	0	2021-06-21
737	2021-05-19	43.4147	0	2	2	1	1	0	0		1	2021-05-19	0	0	0	1	0	0	0	1	1	0	0	0	0	0	0	0	0	0	0	0	0	0	0	0	0	0	0	0	0	0	0		2	32.7	3	0	2021-05-19
738	2021-07-06	37.2178	0	2	5	6	1	0	0		1	2021-07-05	0	0	0	1	1	0	0	0	1	0	0	0	1	0	0	0	0	0	0	0	0	0	0	0	0	0	0	0	0	0	0		2	33.1	3	1	2021-07-06
739	2021-09-02	38.9681	1	3	5	5	1	0	0		1	2021-08-31	0	1	0	1	0	0	0	0	0	0	0	0	0	0	0	0	0	0	0	0	0	0	0	0	0	0	0	0	0	0	0		2	5.6	3	0	2021-09-02
740	2022-01-14	40.2691	1	2	4	6	1	1	1	2022-01-12	1	2022-01-14	0	0	0	1	1	0	0	0	0	0	0	0	0	0	0	0	0	0	0	0	0	0	0	0	0	0	0	0	0	0	0		2	48.3	4	0	2022-01-14
741	2022-01-17	40.3245	1	2	1	3	1	1	1	2022-01-08	1	2022-01-12	0	1	0	0	1	0	0	0	1	1	0	0	0	0	0	0	0	0	0	0	0	0	0	0	0	0	0	0	0	0	0		2	50.8	4	0	2022-01-18
742	2021-11-08	61.706	1	3	1	5	1	0	0		1	2021-11-08	0	1	0	0	0	0	0	0	0	0	0	0	1	0	0	0	0	0	0	0	0	0	0	0	0	0	0	0	0	0	1	2020-07-28	2	7.3	4	0	2021-11-08
743	2021-07-06	54.8682	1	2	4	6	1	0	0		1	2021-07-03	1	1	1	1	1	1	1	1	0	0	0	0	0	0	0	0	0	0	0	0	0	0	0	0	0	0	0	0	0	0	0		2	33.1	3	0	2021-07-06
744	2021-04-30	37.1345	1	3	1	5	1	0	0		1	2021-04-27	0	1	0	1	1	0	0	0	0	0	0	0	0	0	0	0	0	0	0	0	0	0	0	0	0	0	0	0	0	0	0		2	26.4	3	0	2021-04-30
745	2021-06-21	37.2788	1	3	1	5	1	0	0		1	2021-06-21	1	0	0	1	0	0	0	0	0	0	0	0	0	0	0	0	0	0	0	0	0	0	0	0	0	0	0	0	0	0	0		2	41.6	3	1	2021-06-21
746	2021-10-12	37.7198	1	3	1	2	1	0	0		1	2021-10-11	0	0	0	1	0	0	0	0	0	0	0	0	0	0	0	0	0	0	0	0	0	0	0	0	0	0	0	0	0	0	0		2	4.5	3	0	2021-10-12
747	2020-07-29	41.3481	1	3	4	5	1	1	0		1	2020-07-29	0	0	0	0	1	1	1	0	1	0	0	0	0	0	0	0	0	0	0	0	0	0	0	0	0	0	0	0	0	0	0		0	30.7	1	0	2020-07-30
748	2021-06-24	42.2635	1	3	4	5	1	1	0		1	2021-06-24	0	0	0	1	1	0	0	0	0	0	0	0	0	0	0	0	0	0	0	0	0	0	0	0	0	0	0	0	0	0	0		2	36.2	3	1	2021-06-24
749	2021-06-30	48.3384	1	2	5	6	1	0	1	2021-06-21	0		0	0	0	0	0	0	0	0	0	0	0	0	0	0	0	0	0	0	0	0	0	0	0	0	0	0	0	0	0	0	0		0	33.8	3	0	2021-07-01
750	2021-04-27	37.8613	1	2	1	4	2	1	0		1	2021-04-26	0	1	0	1	1	0	0	1	0	0	0	0	0	0	0	0	0	0	0	0	0	0	0	0	0	0	0	0	0	0	0		2	25.7	3	1	2021-04-27
751	2021-01-05	52.1193	1	2	5	1	2	1	1	2020-12-30	1	2021-01-04	0	0	0	0	0	0	0	1	1	0	0	0	0	0	0	0	0	0	0	0	0	0	0	0	0	0	0	0	0	0	1	2020-07-07	0	33.2	2	0	2021-01-06
752	2020-08-14	63.2344	1	3	1	5	1	0	0		1	2020-08-14	0	0	0	0	1	0	0	0	0	0	0	0	0	0	0	0	0	0	0	0	0	0	0	0	0	0	0	0	0	0	0		0	29.9	1	0	2020-08-14
753	2020-11-19	63.5035	1	3	1	5	1	0	0		1	2020-11-18	0	1	0	0	0	0	0	0	1	0	0	0	0	0	0	0	0	0	0	0	0	0	0	0	0	0	0	0	0	0	0		0	20.6	2	1	2020-11-19
754	2021-02-05	59.2427	1	3	1	4	1	0	1	2021-01-29	0		0	0	0	0	0	0	0	0	0	0	0	0	0	1	0	0	0	0	0	0	0	0	0	0	0	0	0	0	0	0	0		0	13.6	2	0	2021-02-05
755	2020-12-30	61.0264	1	3	1	2	1	0	1	2020-12-24	1	2020-12-29	0	0	0	0	1	0	0	0	0	1	0	0	0	0	0	0	0	0	0	0	0	0	0	0	0	0	0	0	0	0	0		0	29.6	2	1	2020-12-30
756	2020-08-19	59.7226	1	3	1	4	1	1	0		1	2020-08-18	1	0	0	0	0	0	0	0	1	0	0	0	1	0	0	0	0	0	0	0	1	0	1	0	0	0	0	0	0	1	0		0	28.8	1	0	2020-08-19
757	2020-11-23	57.0402	1	3	1	4	1	0	0		1	2020-11-21	0	0	0	0	1	0	0	0	0	0	0	0	1	0	0	0	0	0	0	0	0	0	0	0	0	0	0	0	0	0	0		0	23.4	2	0	2020-11-23
758	2020-07-19	36.6103	1	3	4	4	1	1	0		1	2020-07-14	0	0	0	0	0	0	0	0	1	0	0	0	0	0	0	0	0	0	0	1	0	0	0	0	0	0	0	0	0	0	0		0	32.2	1	0	2020-07-21
759	2020-07-22	60.9293	1	3	1	2	2	1	1	2020-07-21	1	2020-07-22	0	0	0	0	1	0	0	0	1	0	0	0	1	0	0	0	0	0	0	0	0	0	0	0	0	0	0	0	0	0	0		0	33.2	1	0	2020-07-23
760	2021-12-30	62.3883	1	3	1	2	2	1	1	2021-12-24	1	2021-12-27	0	0	0	1	1	0	0	1	1	0	0	0	1	0	0	0	0	0	0	0	0	0	0	0	0	0	0	0	0	0	0		2	21.2	4	0	2021-12-31
761	2021-06-22	63.2926	1	1	4	2	1	0	0		1	2021-06-19	0	1	0	1	1	0	0	1	0	0	0	0	0	0	0	0	0	0	0	0	0	0	0	0	0	0	0	0	0	0	0		0	37.9	3	1	2021-06-22
762	2020-12-21	58.4411	1	3	1	3	2	1	1	2020-12-15	0		0	0	0	0	0	0	0	0	0	0	0	0	0	1	0	0	0	0	0	0	0	0	0	0	0	0	1	0	0	0	0		0	27.7	2	0	2020-12-29
763	2020-07-17	57.5867	1	2	1	5	1	0	0		1	2020-07-15	0	0	0	0	1	0	0	0	0	0	0	0	0	0	0	0	0	0	0	0	0	0	0	0	0	0	0	0	0	0	0		0	29.2	1	0	2020-07-17
764	2021-04-06	58.3162	1	2	1	5	1	0	1	2021-03-29	1	2021-04-05	0	0	0	1	0	0	0	0	0	0	0	0	0	0	0	0	0	0	0	0	0	0	0	0	0	0	0	0	0	0	0		2	27.1	3	1	2021-04-06
765	2021-11-18	58.5021	1	1	4	4	1	1	0		1	2021-11-17	0	1	0	1	1	0	0	1	0	0	0	0	0	0	0	0	0	0	0	0	0	0	0	0	0	0	0	0	0	0	0		2	7	4	0	2021-11-18
766	2021-10-13	58.3828	1	2	5	4	1	1	0		1	2021-10-11	0	1	0	1	0	0	0	1	0	0	0	0	0	0	0	0	0	0	0	0	0	0	0	0	0	0	0	0	0	0	0		2	5.1	3	0	2021-10-13
767	2021-02-04	56.3467	1	3	1	4	1	0	1	2021-01-31	0		0	0	0	0	0	0	0	0	0	0	0	0	0	0	0	0	0	0	0	0	0	0	0	0	0	0	0	0	0	0	0		0	14.5	2	0	2021-02-08
768	2021-12-03	56.2302	1	2	3	2	2	1	0		1	2021-12-01	0	1	0	1	0	0	0	0	1	0	0	0	0	0	0	0	0	0	0	0	0	0	0	0	0	0	0	0	0	0	0		1	6.4	4	0	2021-12-03
769	2021-11-16	56.516	1	1	4	6	1	0	0		1	2021-11-13	0	1	0	0	1	0	0	1	0	1	0	0	0	0	0	0	0	0	0	0	0	0	0	0	0	0	0	0	0	0	0		2	6.7	4	0	2021-11-16
770	2021-01-14	54.8488	1	3	1	3	2	1	0		1	2021-01-12	1	1	0	1	1	1	1	1	1	0	0	0	0	0	0	0	0	0	0	0	0	0	0	0	0	0	0	0	0	0	0		0	29.3	2	0	2021-01-14
771	2020-12-28	54.4521	1	3	1	2	1	0	0		1	2020-12-26	0	0	0	0	0	0	0	0	1	0	0	0	0	0	0	0	0	0	0	0	0	0	0	0	0	0	0	0	0	0	0		0	34.2	2	1	2020-12-28
772	2020-07-22	53.8807	1	2	4	6	1	0	0		1	2020-07-20	1	1	0	0	0	0	0	0	1	0	0	0	1	0	1	0	0	0	1	0	0	0	0	0	0	0	0	0	0	0	0		0	33.2	1	1	2020-07-23
773	2020-07-19	53.6033	1	2	5	2	1	1	1	2020-07-14	0		0	0	0	0	0	0	0	0	0	0	0	0	0	0	1	0	0	0	0	0	0	0	0	0	0	0	0	0	0	0	0		0	32.2	1	1	2020-07-21
774	2020-08-18	53.2954	1	3	1	5	1	0	1	2020-08-12	1	2020-08-16	0	0	0	0	1	1	1	0	0	0	0	0	0	0	0	0	0	0	0	0	0	0	0	0	0	0	0	0	0	0	0		0	32	1	0	2020-08-18
775	2020-07-29	52.577	1	3	1	4	2	1	0		1	2020-07-29	0	0	0	0	0	0	0	0	1	0	0	0	0	0	0	0	0	0	0	0	0	0	0	0	0	0	0	0	0	0	0		0	30.7	1	0	2020-07-30
776	2021-06-21	51.7004	1	3	1	3	2	1	0		1	2021-06-20	0	0	0	1	1	0	0	0	0	0	0	0	0	0	0	0	0	0	0	0	0	0	0	0	0	0	0	0	0	0	0		2	41.6	3	0	2021-06-21
777	2021-06-09	50.344	1	3	1	1	1	1	0		1	2021-06-09	0	0	0	1	1	0	0	1	0	0	0	0	0	0	0	0	0	0	0	0	0	0	0	0	0	0	1	0	0	0	1	2020-08-20	2	37.7	3	0	2021-06-10
778	2021-12-22	50.8877	1	3	1	1	1	1	0		1	2021-12-20	0	0	0	1	0	0	0	0	1	0	0	0	0	0	0	0	0	0	0	0	0	0	0	0	0	0	1	0	0	0	1	2020-08-20	2	9.2	4	0	2021-12-22
779	2022-01-19	50.9653	1	3	1	1	1	1	0		1	2022-01-18	0	0	0	1	1	0	0	1	0	0	0	0	0	0	0	0	0	0	0	0	0	0	0	0	0	0	1	0	0	0	1	2020-08-20	2	50.2	4	1	2022-01-19
780	2022-01-18	51.423	1	3	1	2	1	1	0		1	2022-01-18	0	0	0	1	0	0	0	0	0	0	0	0	0	0	0	0	0	0	0	0	0	0	0	0	0	0	0	0	0	0	1	2020-09-14	2	48.4	4	0	2022-01-19
781	2020-11-26	51.2732	1	2	2	1	1	1	0		1	2020-11-24	1	1	0	0	0	1	1	0	1	0	0	0	0	0	0	0	0	0	0	0	0	0	0	0	0	0	0	0	0	0	0		0	20.3	2	1	2020-11-26
782	2020-07-12	51.1983	1	1	5	2	1	1	0		1	2020-07-12	0	1	0	0	0	0	0	1	0	1	0	0	1	0	0	0	0	0	1	0	0	0	0	0	0	0	1	0	0	0	0		0	28.8	1	1	2020-07-13
783	2022-01-05	52.7018	1	1	5	2	1	1	0		1	2022-01-03	0	0	1	1	1	0	0	0	1	0	0	0	1	0	0	0	0	0	1	0	0	0	0	0	0	0	1	0	0	0	1	2020-07-14	2	36.8	4	0	2022-01-07
784	2020-11-25	49.7226	1	2	4	1	2	1	1	2020-11-18	1	2020-11-22	0	0	0	0	1	0	0	1	0	1	0	0	0	0	0	0	0	0	0	0	0	0	0	0	0	0	0	0	0	1	0		0	19.6	2	0	2020-11-25
785	2020-11-27	49.9362	1	1	5	6	2	0	1	2020-11-26	0		0	0	0	0	0	0	0	0	0	0	0	0	0	0	0	0	0	0	1	0	0	0	0	0	0	0	0	0	0	0	0		0	21	2	0	2020-11-28
786	2020-08-06	48.1637	1	2	1	2	1	1	1	2020-08-06	0		0	0	0	0	0	0	0	0	0	0	0	0	0	0	0	0	0	0	0	0	0	0	0	0	0	0	0	0	0	0	0		0	31.2	1	0	2020-08-12
787	2020-12-14	50.2635	1	2	1	1	1	1	0		1	2020-12-14	0	0	0	0	1	0	0	0	1	0	0	0	1	0	0	0	1	0	0	0	0	0	0	0	0	0	0	0	0	0	1	2020-04-17	0	28.2	2	1	2020-12-15
788	2021-06-24	48.5409	1	3	1	5	1	0	0		1	2021-06-23	0	1	0	1	1	0	0	0	1	0	0	0	0	0	0	0	0	0	0	0	0	0	0	0	0	0	0	0	0	0	1	2020-07-14	2	36.2	3	0	2021-06-24
789	2021-02-18	44.8766	1	2	4	1	1	1	0		1	2021-02-17	1	0	0	0	0	0	0	0	0	0	0	0	0	0	0	0	0	0	0	0	0	0	0	0	0	0	0	0	0	0	0		0	10.5	2	0	2021-02-18
790	2021-05-21	48.7406	1	3	5	2	2	0	0		1	2021-05-20	0	0	0	1	1	0	0	0	0	0	0	0	0	0	0	0	0	0	0	0	0	0	0	0	0	0	0	0	0	0	0		0	32.5	3	0	2021-05-21
791	2020-08-04	48.7795	1	2	5	1	2	1	0		1	2020-07-28	0	0	0	0	1	0	0	0	0	0	0	0	0	0	0	0	0	0	0	0	0	0	0	0	0	0	0	0	0	0	0		0	31.2	1	0	2020-08-04
792	2020-07-25	47.301	1	2	1	4	2	1	0		1	2020-07-25	1	1	1	0	1	1	1	1	0	0	0	0	0	0	0	0	0	0	1	0	0	0	0	0	0	0	0	0	0	0	0		0	30.7	1	1	2020-07-25
793	2020-07-23	42.5243	1	1	3	1	2	1	0		1	2020-07-21	0	0	0	0	1	0	0	0	0	0	0	0	0	0	1	0	0	0	0	0	0	0	0	0	0	0	0	0	0	0	0		0	32.8	1	0	2020-07-24
794	2021-01-14	44.5354	1	3	1	4	2	1	0		1	2021-01-13	1	0	0	1	1	0	0	1	1	0	0	0	0	0	0	0	0	0	0	0	0	0	0	0	0	0	0	0	0	0	0		0	29.3	2	1	2021-01-14
795	2021-12-28	45.6338	1	2	1	2	1	1	1	2021-12-24	0		0	0	0	0	0	0	0	0	0	0	0	0	0	0	0	0	0	0	0	0	0	0	0	0	0	0	0	0	0	0	0		2	16.7	4	0	2021-12-28
796	2020-07-01	43.3121	1	2	1	1	1	1	0		1	2020-06-27	0	1	0	1	1	1	1	0	1	0	1	1	0	0	0	0	0	0	0	0	0	0	0	0	0	0	0	0	0	0	0		0	27.7	1	1	2020-07-01
797	2021-02-14	43.9445	1	2	1	1	1	1	0		1	2021-02-11	0	1	1	1	0	0	0	0	1	0	1	1	0	0	0	0	0	0	0	0	0	0	0	0	0	0	0	0	0	0	1	2020-07-02	0	12.5	2	1	2021-02-14
798	2021-04-20	44.1248	1	2	1	1	1	1	0		1	2021-04-17	0	0	0	1	1	0	0	1	1	0	0	0	0	0	0	0	0	0	0	0	0	0	0	0	0	0	0	0	0	0	1	2020-07-02	1	27.3	3	0	2021-04-20
799	2021-05-21	44.2108	1	2	1	1	1	1	0		1	2021-05-17	0	0	1	1	1	0	0	1	1	0	0	0	0	0	0	0	0	0	0	0	0	0	0	0	0	0	0	0	0	0	1	2020-07-02	2	32.5	3	0	2021-05-21
800	2021-06-11	44.2691	1	2	1	1	1	1	0		1	2021-06-07	0	1	0	1	1	0	0	1	1	0	0	0	0	0	0	0	0	0	0	0	0	0	0	0	0	0	0	0	0	0	1	2020-07-02	2	37.6	3	0	2021-06-11
801	2021-07-19	44.3745	1	2	1	1	1	1	0		1	2021-07-13	0	0	0	1	1	0	0	1	1	1	0	0	0	0	0	0	0	0	0	0	0	0	0	0	0	0	0	0	0	0	1	2020-07-02	2	27	3	0	2021-07-19
802	2021-08-12	44.4411	1	2	1	1	1	1	0		1	2021-08-09	0	0	0	1	1	0	0	1	1	0	0	0	0	0	0	0	0	0	0	0	0	0	0	0	0	0	0	0	0	0	1	2020-07-02	2	10	3	0	2021-08-12
803	2021-09-28	44.5714	1	2	1	1	1	1	0		1	2021-09-24	0	0	0	1	1	0	0	1	1	0	0	0	0	0	0	0	0	0	0	0	0	0	0	0	0	0	0	0	0	0	1	2020-07-02	2	4.8	3	0	2021-09-28
804	2021-12-30	44.8294	1	2	1	1	1	1	0		1	2021-12-26	0	0	0	1	1	0	0	1	1	0	0	0	0	0	0	0	0	0	0	0	0	0	0	0	0	0	0	0	0	0	1	2020-07-02	2	21.2	4	0	2021-12-30
805	2022-01-13	44.8682	1	2	1	1	1	1	0		1	2022-01-11	0	0	0	1	1	0	0	1	1	0	0	0	0	0	0	0	0	0	0	0	0	0	0	0	0	0	0	0	0	0	1	2020-07-02	2	47.7	4	0	2022-01-14
806	2021-04-14	44.0139	1	1	4	5	1	0	0		1	2021-04-13	0	1	0	1	1	0	0	0	0	0	0	0	0	0	0	0	0	0	0	0	0	0	0	0	0	0	0	0	0	0	0		1	25.5	3	1	2021-04-14
807	2021-01-05	43.4092	1	2	4	6	1	0	0		1	2021-01-05	0	1	0	0	0	0	0	1	0	0	0	0	0	0	0	0	0	0	0	0	0	0	0	0	0	0	0	0	0	0	0		0	33.2	2	1	2021-01-06
808	2022-01-19	46.0472	1	2	1	2	1	0	1	2022-01-17	0		0	0	0	0	0	0	0	0	0	0	0	0	0	0	0	0	0	0	0	0	0	0	0	0	0	0	0	0	0	0	0		2	50.2	4	0	2022-01-20
809	2021-01-06	45.7809	1	3	1	2	1	0	1	2020-12-30	0		0	0	0	0	0	0	0	0	0	0	0	0	1	0	0	0	0	0	0	0	0	0	0	0	0	0	0	0	0	0	0		0	32.3	2	0	2021-01-06
810	2021-02-01	45.853	1	3	1	2	1	0	0		1	2021-02-01	0	0	0	0	1	0	0	0	0	0	0	0	1	0	0	0	0	0	0	0	0	0	0	0	0	0	0	0	0	0	0		0	17.7	2	0	2021-02-01
811	2022-01-17	45.5839	1	3	1	5	1	1	0		1	2022-01-17	0	1	0	1	1	1	1	1	1	0	0	0	0	0	0	0	0	0	0	0	0	0	0	0	0	0	0	0	0	0	1	2021-02-12	1	50.8	4	1	2022-01-17
812	2021-01-07	40.81	1	2	4	5	1	0	0		1	2021-01-04	0	1	0	0	0	0	0	0	1	0	0	0	0	0	0	0	0	0	0	1	0	0	0	0	0	0	0	0	0	0	0		0	31.1	2	1	2021-01-12
813	2020-12-01	44.8655	1	3	1	2	1	0	0		1	2020-11-30	0	1	0	0	0	0	0	0	1	0	0	0	0	0	0	0	0	0	0	0	0	0	0	0	0	0	0	0	0	0	0		0	20.8	2	0	2020-12-01
814	2021-04-06	45.215	1	3	1	2	1	0	0		1	2021-04-05	0	1	0	1	1	0	0	0	1	0	0	0	0	0	0	0	0	0	0	0	0	0	0	0	0	0	0	0	0	0	0		2	27.1	3	0	2021-04-06
815	2021-07-09	45.4757	1	3	1	2	1	0	0		1	2021-07-08	0	1	0	0	0	0	0	0	1	0	0	0	0	0	0	0	0	0	0	0	0	0	0	0	0	0	0	0	0	0	0		2	28.3	3	0	2021-07-09
816	2021-12-28	45.9528	1	3	1	2	1	0	0		1	2021-12-26	0	1	0	0	1	0	0	0	1	0	0	0	0	0	0	0	0	0	0	0	0	0	0	0	0	0	0	0	0	0	0		2	16.7	4	0	2021-12-28
817	2021-01-04	43.0347	1	3	1	5	1	0	0		1	2021-01-03	1	1	0	1	0	0	0	1	1	0	0	0	0	0	0	0	0	0	0	0	0	0	0	0	0	0	0	0	0	0	0		0	40.9	2	1	2021-01-04
818	2020-11-24	42.4605	1	2	1	5	1	1	0		1	2020-11-22	0	1	0	0	1	0	0	1	1	1	0	0	0	0	0	0	0	0	0	0	0	0	0	0	0	0	0	0	0	0	0		0	21.8	2	0	2020-11-26
819	2021-01-14	42.6019	1	2	1	5	1	1	0		1	2021-01-14	0	0	0	1	1	0	0	1	1	0	0	0	0	0	0	0	0	0	0	0	0	0	0	0	0	0	0	0	0	0	0		0	29.3	2	0	2021-01-15
820	2021-05-10	42.7822	1	3	1	5	1	1	0		1	2021-05-08	0	0	0	0	1	0	0	1	0	0	0	0	0	0	0	0	0	0	0	0	0	0	0	0	0	0	0	0	0	0	0		2	36.6	3	0	2021-05-10
821	2020-07-22	40.0638	1	1	3	2	1	0	1	2020-07-16	1	2020-07-22	0	0	0	0	1	0	0	0	0	0	0	0	1	0	0	1	0	0	0	0	0	0	0	0	0	0	0	0	0	0	0		0	33.2	1	0	2020-07-23
822	2021-01-20	42.3273	1	3	1	2	2	1	0		1	2021-01-19	1	0	0	1	0	0	0	0	0	1	0	0	1	0	0	0	0	0	0	0	0	0	0	0	0	0	1	0	0	0	0		0	23.6	2	0	2021-01-20
823	2021-05-25	42.7573	1	3	1	4	1	1	0		1	2021-05-22	0	1	0	1	0	1	1	1	0	0	0	0	0	0	0	0	1	0	0	0	0	0	0	0	0	0	0	0	0	0	0		2	34.1	3	0	2021-05-25
824	2022-01-31	44.2885	1	2	4	5	1	0	0		1	2022-01-30	0	1	0	1	1	0	0	1	1	0	0	0	0	0	0	0	0	0	0	0	0	0	0	0	0	0	0	0	0	0	0		2	44.8	4	1	2022-01-31
825	2020-11-12	42.3939	1	2	5	2	1	1	1	2020-11-08	1	2020-11-10	0	1	0	0	1	0	0	1	1	0	0	0	0	0	0	0	0	0	0	0	0	0	0	1	0	0	0	0	0	0	0		0	18.2	2	1	2020-11-13
826	2022-01-13	43.5784	1	2	5	2	1	1	0		1	2022-01-12	0	1	0	1	1	0	0	1	1	1	0	0	0	0	0	0	0	0	0	0	0	0	0	1	0	0	0	0	0	0	1	2020-11-13	2	47.7	4	0	2022-01-13
827	2020-07-20	40.2191	1	2	2	2	2	0	0		1	2020-07-18	1	1	0	0	0	0	0	0	1	1	1	0	0	0	0	0	0	0	0	0	0	0	0	0	0	0	0	0	0	0	0		0	35.6	1	0	2020-07-20
828	2021-06-28	41.0541	1	2	2	2	2	0	1	2021-06-24	1	2021-06-26	0	1	0	1	1	0	0	1	0	0	0	0	0	0	0	0	0	0	0	0	0	0	1	0	0	0	0	0	0	0	0		2	39.1	3	0	2021-06-28
829	2020-08-14	40.2996	0	3	1	1	2	1	1	2020-08-13	0		0	0	0	0	0	0	0	0	0	0	0	0	0	0	0	0	1	0	1	0	0	0	0	0	0	0	0	0	0	0	0		0	29.9	1	0	2020-08-18
830	2020-11-27	40.5908	0	3	1	1	2	1	0		1	2020-11-26	0	1	0	0	1	0	0	1	1	0	0	0	0	0	0	0	1	0	1	0	0	0	0	0	0	0	0	0	0	0	0		0	21	2	1	2020-11-27
831	2021-04-26	37.914	1	1	4	6	1	0	0		1	2021-04-24	0	0	0	1	0	0	0	1	1	0	0	0	0	0	0	0	0	0	0	0	0	0	0	0	0	0	0	0	0	0	0		1	30.1	3	0	2021-04-26
832	2020-12-18	41.8419	1	2	3	2	2	1	0		1	2020-12-17	0	1	0	0	0	0	0	1	1	0	0	0	0	0	0	0	0	0	0	0	0	0	0	0	0	0	0	0	0	0	0		0	24	2	1	2020-12-18
833	2021-02-02	41.6311	1	2	1	1	2	1	0		1	2021-02-01	0	0	0	1	0	1	1	1	0	0	0	0	0	0	0	0	0	0	0	0	0	0	0	0	0	0	0	0	0	0	0		0	16.3	2	1	2021-02-02
834	2021-09-20	37.6477	1	2	1	2	1	1	0		1	2021-09-19	0	1	0	1	1	0	0	1	0	0	0	0	0	0	0	0	0	0	0	0	0	0	0	0	0	0	0	0	0	0	1	2020-04-25	2	4.6	3	0	2021-09-20
835	2021-01-05	41.3121	1	3	1	3	2	1	1	2021-01-02	0		0	0	0	0	0	0	0	0	0	0	0	0	0	0	0	0	0	0	0	0	0	0	0	0	0	0	0	0	0	0	0		0	33.2	2	0	2021-01-08
836	2021-06-22	41.7781	1	3	1	3	2	1	1	2021-06-17	1	2021-06-20	0	0	0	1	1	0	0	0	1	1	0	0	0	0	0	0	0	0	0	0	0	0	0	0	0	0	0	0	0	0	0		2	37.9	3	0	2021-06-22
837	2021-08-02	41.0596	1	1	4	5	2	1	0		1	2021-08-01	0	1	0	0	1	0	0	1	0	0	0	0	0	0	0	0	0	0	0	0	0	0	0	0	0	0	0	0	0	0	1	2021-01-28	2	17.4	3	0	2021-08-02
838	2021-04-23	39.9528	1	1	5	5	1	0	0		1	2021-04-23	0	0	0	1	1	0	0	0	0	0	0	0	0	0	0	0	0	0	0	0	0	0	0	0	0	0	0	0	0	0	0		2	24.7	3	0	2021-04-23
839	2021-09-23	40.3773	1	2	5	5	1	0	0		1	2021-09-22	1	0	0	0	0	0	0	0	0	0	0	0	0	0	0	0	0	0	0	0	0	0	0	0	0	0	0	0	0	0	0		2	4.4	3	0	2021-09-23
840	2022-01-17	40.699	1	2	5	5	1	0	0		1	2022-01-16	0	1	0	1	1	0	0	1	0	1	0	0	0	0	0	0	0	0	0	0	0	0	0	0	0	0	0	0	0	0	0		2	50.8	4	0	2022-01-17
841	2020-07-16	38.6824	1	2	5	2	2	0	1	2020-07-10	0		0	0	0	0	0	0	0	0	0	0	0	0	0	0	0	0	0	0	0	0	0	0	0	0	0	0	0	0	0	0	0		0	28.3	1	0	2020-07-17
842	2020-07-18	35.9085	1	1	4	1	1	1	1	2020-07-14	1	2020-07-17	0	1	0	0	1	0	0	0	0	0	0	0	0	0	0	0	0	0	0	0	0	0	0	0	0	0	0	0	0	0	0		0	29.2	1	0	2020-07-21
843	2020-08-13	39.3592	1	2	4	6	1	0	0		1	2020-08-07	0	1	0	0	1	0	0	0	1	0	0	0	1	0	0	0	0	0	0	0	0	0	0	0	0	0	0	0	0	0	0		0	29.5	1	0	2020-08-14
844	2021-01-07	39.5007	1	2	1	1	2	1	0		1	2021-01-07	0	0	0	1	1	0	0	1	1	0	0	0	0	0	0	0	0	0	0	0	0	0	0	0	0	0	0	0	0	0	0		0	31.1	2	0	2021-01-07
845	2021-02-19	38.7767	1	3	1	5	2	0	1	2021-02-18	0		0	0	0	0	0	0	0	0	0	0	0	0	0	0	0	0	0	0	0	0	0	0	0	0	0	0	0	0	0	0	0		0	10.6	2	0	2021-02-24
846	2021-06-28	37.4452	1	2	5	5	2	1	0		1	2021-06-27	0	0	0	1	0	1	1	1	0	0	0	0	0	0	0	0	0	0	0	0	0	0	0	0	0	0	0	0	0	0	0		2	39.1	3	1	2021-06-28
847	2021-09-27	38.2552	1	2	4	6	1	0	0		1	2021-09-18	0	0	0	1	0	0	0	0	1	0	0	0	0	0	0	0	0	0	0	0	0	0	0	0	0	0	0	0	0	0	0		2	4.3	3	0	2021-09-27
848	2022-01-11	38.5492	1	2	4	6	1	0	0		1	2022-01-06	0	1	0	1	1	0	0	1	1	0	0	0	0	0	0	0	0	0	0	0	0	0	0	0	0	0	0	0	0	0	0		2	44.8	4	0	2022-01-11
849	2021-05-13	38.5104	1	2	2	1	2	1	0		1	2021-05-12	0	1	0	1	1	0	0	1	0	0	0	0	1	0	0	0	0	0	0	0	0	0	0	0	0	0	0	0	0	0	0		2	29.9	3	0	2021-05-13
850	2022-01-13	39.19	1	2	2	1	2	1	0		1	2022-01-12	1	0	0	1	1	0	0	1	1	0	0	0	1	0	0	0	0	0	0	0	0	0	0	0	0	0	0	0	0	0	0		2	47.7	4	0	2022-01-13
851	2022-01-13	41.5062	1	1	4	6	1	0	0		1	2022-01-12	0	1	0	1	1	0	0	1	1	0	0	0	0	0	0	0	0	0	0	0	0	0	0	0	0	0	0	0	0	0	0		2	47.7	4	1	2022-01-13
852	2021-12-13	41.3065	1	2	4	6	1	0	0		1	2021-12-10	0	1	0	1	1	0	0	1	0	0	0	0	0	0	0	0	0	0	0	0	0	0	0	0	0	0	0	0	0	0	0		2	6.4	4	0	2021-12-13
853	2022-01-13	41.3925	1	2	4	6	1	0	0		1	2022-01-11	1	1	0	1	1	0	0	1	1	1	0	0	0	0	0	0	0	0	0	0	0	0	0	0	0	0	0	0	0	0	0		2	47.7	4	0	2022-01-13
854	2021-06-08	56.7046	1	3	1	5	1	1	0		1	2021-06-07	0	1	0	1	1	1	1	0	1	0	0	0	1	0	0	0	1	0	1	0	0	0	0	0	0	0	0	0	0	0	0		2	41.9	3	1	2021-06-08
855	2021-01-25	56.7212	1	3	1	2	1	1	0		1	2021-01-23	0	0	0	0	1	0	0	0	0	1	0	0	0	0	0	0	0	0	0	0	0	0	0	0	0	0	0	0	0	0	0		0	20.8	2	0	2021-01-25
856	2021-11-03	57.5035	1	3	1	2	1	1	0		1	2021-11-01	1	0	0	1	0	0	0	0	0	0	0	0	0	0	0	0	0	0	0	0	0	0	0	0	0	0	0	0	0	0	0		2	6.6	4	0	2021-11-03
857	2020-07-28	49.9307	1	3	1	1	1	1	1	2020-07-22	0		0	0	0	0	0	0	0	0	0	0	0	0	0	0	0	0	0	0	1	0	0	0	0	0	0	0	0	0	0	0	0		0	31.6	1	1	2020-07-29
858	2021-06-04	49.0707	1	2	3	2	1	1	0		1	2021-06-04	0	1	0	0	0	0	0	1	0	0	0	0	0	0	0	0	0	0	0	0	0	0	1	0	0	0	0	0	0	0	1	2020-08-08	2	35.6	3	0	2021-06-04
859	2021-12-12	49.6006	1	2	3	2	1	1	0		1	2021-12-12	0	1	0	1	0	0	0	0	0	0	0	0	0	0	0	0	0	0	0	0	0	0	1	0	0	0	0	0	0	0	1	2020-08-08	2	5.2	4	0	2021-12-12
860	2021-01-18	48.208	1	3	1	5	1	0	0		1	2021-01-18	1	0	0	0	0	0	0	1	1	1	0	0	0	0	0	0	0	0	0	0	0	0	0	0	0	0	0	0	0	1	0		0	24.2	2	1	2021-01-19
861	2020-07-30	47.2122	1	3	1	4	1	1	0		1	2020-07-24	0	1	0	0	1	1	1	0	1	0	0	0	0	0	0	0	0	0	0	0	0	0	0	0	0	0	0	0	0	0	0		0	32.3	1	1	2020-07-30
862	2020-11-26	37.3953	1	3	1	4	2	1	0		1	2020-11-25	0	0	0	0	1	0	0	0	0	0	0	0	0	0	0	0	0	0	0	0	0	0	0	0	0	0	0	0	0	0	0		0	20.3	2	0	2020-11-26
863	2021-02-22	37.6394	1	3	1	4	2	1	0		1	2021-02-21	1	0	0	0	0	0	0	0	0	1	0	0	0	0	0	0	0	0	0	0	0	0	0	0	0	0	0	0	0	0	0		0	12.1	2	0	2021-02-22
864	2021-09-29	38.2469	1	3	1	4	2	1	0		1	2021-09-28	1	0	0	0	0	0	0	1	0	0	0	0	0	0	0	0	0	0	0	0	0	0	0	0	0	0	0	0	0	0	0		2	4.5	3	0	2021-09-29
865	2020-12-18	37.595	1	1	3	3		1	0		1	2020-12-17	0	0	0	0	0	0	0	1	1	0	0	0	0	0	0	0	0	0	0	0	0	0	0	0	0	0	0	0	0	0	0		0	24	2	0	2020-12-18
866	2021-04-05	37.5645	1	2	2	2	1		0		1	2021-04-03	0	0	0	1	0	0	0	0	0	0	0	0	0	0	0	0	0	0	0	0	0	0	0	0	0	0	0	0	0	0	0		2	30.4	3	0	2021-04-06
867	2021-06-03	37.7282	1	2	2	2	1		0		1	2021-06-01	0	0	0	1	0	0	0	0	0	0	0	0	0	0	0	0	0	0	0	0	0	0	0	0	0	0	0	0	0	0	0		2	37	3	0	2021-06-03
868	2021-10-18	38.1082	1	2	2	2	1		0		1	2021-10-17	0	1	0	1	1	0	0	0	0	0	0	0	0	0	0	0	0	0	0	0	0	0	0	0	0	0	0	0	0	0	0		2	4.8	3	0	2021-10-19
869	2022-01-05	38.0555	1	2	1	2	2	1	0		1	2022-01-04	0	1	0	1	1	0	0	1	0	0	0	0	0	0	0	0	0	0	0	0	0	0	0	0	0	0	0	0	0	0	1	2020-12-10	2	36.8	4	0	2022-01-05
870	2021-04-26	36.7545	1	1	4	6	1	0	0		1	2021-04-26	0	0	0	1	0	0	0	0	0	0	0	0	0	0	0	0	0	0	0	0	0	0	0	0	0	0	0	0	0	0	0		0	30.1	3	0	2021-04-26
871	2021-11-18	37.3259	1	1	4	6	1	0	0		1	2021-11-15	0	0	0	0	0	0	0	1	0	0	0	0	0	0	0	0	0	0	0	0	0	0	0	0	0	0	0	0	0	0	0		2	7	4	0	2021-11-18
872	2020-08-05	35.8114	1	2	2	2	2		0		1	2020-08-05	0	1	0	0	1	0	0	0	0	0	0	0	0	0	0	0	0	0	0	0	0	0	0	0	0	0	0	0	0	0	0		0	30.6	1	0	2020-08-06
873	2020-11-30	36.1359	1	2	2	2	2		0		1	2020-11-30	0	0	0	0	1	0	0	0	0	0	0	0	0	0	0	0	0	0	0	0	0	0	0	0	0	0	0	0	0	0	0		0	24.1	2	1	2020-12-07
874	2020-07-22	35.3953	1	1	3	1	2	1	1	2020-07-20	1	2020-07-21	0	0	0	0	1	0	0	0	0	0	0	0	0	0	0	0	0	0	0	0	0	0	0	0	0	0	0	0	0	0	0		0	33.2	1	0	2020-07-23
875	2021-06-18	36.2302	1	2	1	1	2	1	0		1	2021-06-18	0	0	0	1	0	0	0	0	1	0	0	0	0	1	0	0	0	0	0	0	0	0	0	0	0	0	0	0	0	0	0		2	37	3	1	2021-06-18
876	2022-01-14	37.4757	1	3	1	1	2	1	0		1	2022-01-11	1	1	0	1	1	0	0	1	1	0	0	0	0	0	0	1	0	0	0	0	0	0	0	0	0	0	0	0	0	0	0		2	48.3	4	0	2022-01-14
877	2021-01-21	36.466	1	2	1	1	2	1	1	2021-01-16	1	2021-01-20	0	0	0	0	0	0	0	1	1	0	0	0	0	0	0	0	0	0	0	0	0	0	0	0	0	0	0	0	0	0	0		0	22.6	2	0	2021-01-22
878	2021-06-17	36.8738	1	2	1	1	2	1	1	2021-06-14	1	2021-06-15	1	1	0	0	1	0	0	0	0	0	0	0	0	0	0	0	0	0	0	0	0	0	0	0	0	0	0	0	0	0	0		0	38.9	3	0	2021-06-17
879	2022-01-07	37.4397	1	2	1	1	2	1	1	2022-01-01	1	2022-01-06	0	1	0	0	1	0	0	0	1	0	0	0	0	0	0	0	0	0	0	0	0	0	0	0	0	0	0	0	0	0	0		2	39.2	4	0	2022-01-07
880	2021-01-16	36.2053	1	3	1	5	1	0	1	2021-01-16	0		0	0	0	0	0	0	0	0	0	0	0	0	0	0	0	0	0	0	0	0	0	0	0	0	0	0	0	0	0	0	0		0	25.4	2	0	2021-01-21
881	2022-01-04	37.1845	1	3	1	5	1	0	1	2021-12-24	1	2022-01-02	0	1	0	1	1	0	0	0	1	0	0	0	0	0	0	0	0	0	0	0	0	0	0	0	0	0	0	0	0	0	0		2	33.7	4	0	2022-01-04
882	2020-07-30	35.6644	1	3	1	5	1	0	1	2020-07-28	0		0	0	0	0	0	0	0	0	0	0	0	0	0	0	0	0	0	0	0	0	0	0	0	0	0	0	0	0	0	0	0		0	32.3	1	0	2020-07-31
883	2020-08-10	35.1318	1	2	4	6	1	0	1	2020-07-30	0		0	0	0	0	0	0	0	0	0	0	0	0	0	0	0	0	0	0	0	0	0	0	0	0	0	0	0	0	0	0	0		0	33.9	1	0	2020-08-10
884	2021-01-20	45.7892	1	1	5	6	1	0	0		1	2021-01-18	0	0	0	0	0	0	0	0	0	1	0	0	0	0	0	0	0	0	0	0	0	0	0	0	0	0	0	0	0	0	1	2020-07-31	0	23.6	2	0	2021-01-21
885	2022-01-04	46.7573	1	1	5	6	1	0	1	2021-12-31	0		0	0	0	0	0	0	0	0	0	0	0	0	0	0	0	0	1	0	0	0	0	0	0	0	0	0	0	0	0	0	1	2020-07-31	2	33.7	4	1	2022-01-04
886	2021-03-29	37.8252	1	2	4	1	1	1	0		1	2021-03-27	0	0	0	1	0	0	0	0	0	0	0	0	0	0	0	0	0	0	0	0	0	0	0	0	0	0	0	0	0	0	0		1	23.5	3	0	2021-03-29
887	2021-04-13	36.932	1	1	4	6	2	0	0		1	2021-04-12	0	0	0	0	0	0	0	1	1	0	0	0	0	0	0	0	0	0	0	0	0	0	0	0	0	0	0	0	0	0	0		0	25.7	3	1	2021-04-19
888	2020-07-30	39.5756	1	2	1	1	1	1	1	2020-07-27	0		0	0	0	0	0	0	0	0	0	0	0	0	0	0	0	0	0	0	1	0	0	0	0	0	0	0	0	0	0	0	0		0	32.3	1	0	2020-07-31
889	2020-07-17	63.0596	1	3	1	4	2	1	0		1	2020-07-15	0	1	0	0	0	0	0	0	0	0	0	0	0	0	0	0	0	0	1	0	0	0	0	0	0	0	0	0	0	0	0		0	29.2	1	0	2020-07-21
890	2021-01-15	47.9029	1	3	1	2	1	1	0		1	2021-01-14	0	0	0	1	0	0	0	0	0	0	0	0	0	0	0	0	0	0	0	0	0	0	0	0	0	0	0	0	0	0	0		0	27.7	2	1	2021-01-21
891	2022-01-04	38.8322	1	2	1	1	1	1	0		1	2022-01-02	0	0	0	1	1	0	0	1	0	0	0	0	0	0	0	0	0	0	0	0	0	0	0	0	0	0	0	0	0	0	1	2020-12-16	2	33.7	4	0	2022-01-04
892	2022-01-20	39.2399	1	3	1	4	1	0	0		1	2022-01-19	0	1	0	1	1	0	0	1	1	0	0	0	0	0	0	0	0	0	0	0	0	0	0	0	0	0	0	0	0	0	0		2	50	4	0	2022-01-23
893	2020-06-29	43.4286	1	1	3	2	2	0	0		1	2020-06-28	0	0	0	0	0	1	1	0	0	0	0	0	0	0	0	0	0	0	0	0	0	0	0	0	0	0	0	0	0	0	0		0	28.5	1	1	2020-06-29
894	2021-05-24	37.5284	1	1	4	6	1	0	0		1	2021-05-22	1	0	0	0	1	0	0	1	1	0	0	0	0	0	0	0	0	0	0	0	0	0	0	0	0	0	0	0	0	0	0		0	39	3	0	2021-05-25
895	2021-08-24	34.147	0	2	5	3	1	1	0		1	2021-08-22	0	1	0	1	1	0	0	1	0	0	0	0	0	0	0	0	0	0	0	0	0	0	0	0	0	0	0	0	0	0	0		2	7.1	3	0	2021-08-24
896	2022-01-18	21.9001	0	1	4	6	1	0	0		1	2022-01-18	0	0	0	0	0	1	1	0	0	0	0	0	0	0	0	0	0	0	0	0	0	0	0	0	0	0	0	0	0	0	0		2	48.4	4	0	2022-01-18
897	2020-11-12	34.1692	0	1	3	1	1	1	1	2020-11-06	0		0	0	0	0	0	0	0	0	0	0	0	0	0	0	0	0	0	0	0	0	0	0	0	0	0	0	0	0	0	0	0		0	18.2	2	1	2020-11-12
898	2021-08-31	19.7531	0	1	5	6	1	0	0		1	2021-08-22	0	1	0	0	1	1	1	0	1	0	0	0	0	0	0	0	0	0	0	0	0	0	0	0	0	0	0	0	0	0	0		2	5.7	3	0	2021-08-31
899	2022-01-13	19.7143	1	1	4	6	1	0	1	2022-01-08	1	2022-01-09	1	0	0	0	0	0	0	1	1	0	0	0	0	0	0	0	0	0	0	0	0	0	0	0	0	0	0	0	0	0	0		2	47.7	4	0	2022-01-13
900	2021-10-20	20.3356	0	1	5	6	1	0	0		1	2021-10-16	0	1	0	0	0	0	0	0	0	0	0	0	0	0	0	0	0	0	0	0	0	0	0	0	0	0	0	0	0	0	0		1	5.3	3	0	2021-10-20
901	2021-08-09	18.3662	0	1	5	6	1	0	0		1	2021-08-02	0	1	0	0	1	0	0	0	0	0	0	0	0	0	0	0	0	0	0	0	0	0	0	0	0	0	0	0	0	0	0		2	11.7	3	0	2021-08-09
902	2021-06-17	18.6491	0	1	5	6		0	0		1	2021-06-13	0	1	0	1	1	0	0	1	1	1	0	0	0	0	0	0	0	0	0	0	0	0	0	0	0	0	0	0	0	0	0		2	38.9	3	0	2021-06-17
903	2021-10-28	20.6463	0	1	5	6	1	0	0		1	2021-10-27	0	1	0	1	1	0	0	1	0	0	0	0	0	0	0	0	0	0	0	0	0	0	0	0	0	0	0	0	0	0	0		2	5.3	3	0	2021-10-28
904	2021-08-04	19.7004	0	1	5	6	1	0	0		1	2021-07-29	0	1	0	0	1	0	0	0	0	0	0	0	0	0	0	0	0	0	0	0	0	0	0	0	0	0	0	0	0	0	0		2	13.2	3	0	2021-08-04
905	2021-09-09	19.8003	0	1	5	6	1	0	0		1	2021-09-09	0	1	0	1	1	0	0	1	0	0	0	0	0	0	0	0	0	0	0	0	0	0	0	0	0	0	0	0	0	0	0		2	4.6	3	0	2021-09-09
906	2021-11-09	19.9695	0	1	5	6	1	0	0		1	2021-11-08	0	1	0	1	1	1	1	1	0	0	0	0	0	0	0	0	0	0	0	0	0	0	0	0	0	0	0	0	0	0	0		2	6.7	4	0	2021-11-09
907	2021-06-15	22.0194	0	1	4	6	1	0	0		1	2021-06-12	0	1	0	1	1	0	0	0	0	0	0	0	0	0	0	0	0	0	0	0	0	0	0	0	0	0	0	0	0	0	0		2	43.8	3	0	2021-06-15
908	2022-01-13	22.6075	0	1	4	6	1	0	0		1	2022-01-10	1	1	0	1	1	1	1	1	1	0	0	0	0	0	0	0	0	0	0	0	0	0	0	0	0	0	0	0	0	0	0		2	47.7	4	1	2022-01-13
909	2021-07-21	18.9182	1	1	5	6	1	0	0		1	2021-07-20	0	1	0	1	1	0	0	0	1	0	0	0	0	0	0	0	0	0	0	0	0	0	0	0	0	0	0	0	0	0	0		2	25	3	0	2021-07-21
910	2021-09-10	19.0596	1	1	5	6	1	0	0		1	2021-09-08	0	1	0	1	1	0	0	1	0	0	0	0	0	0	0	0	0	0	0	0	0	0	0	0	0	0	0	0	0	0	0		2	4.6	3	0	2021-09-10
911	2021-04-21	19.1179	1	1	5	1	1	0	1	2021-04-17	0		0	0	0	0	0	0	0	0	0	0	0	0	0	0	0	0	0	0	0	0	0	0	0	0	0	0	0	0	0	0	0		0	26.8	3	0	2021-04-23
912	2022-01-19	19.6782	1	1	4	1	1	0	0		1	2022-01-18	1	1	1	0	1	0	0	1	1	0	0	0	0	0	0	0	0	0	0	0	0	0	0	0	0	0	0	0	0	0	0		2	50.2	4	1	2022-01-19
913	2021-10-04	21.8336	0	2	3	2			0		1	2021-10-02	0	1	0	1	1	0	0	1	1	0	0	0	0	0	1	0	0	0	0	0	0	0	0	0	0	0	0	0	0	0	0		2	4.4	3	0	2021-10-04
914	2021-01-17	19.1096	0	2	5	6	1	0	0		1	2021-01-17	0	1	0	1	1	0	0	0	0	0	0	0	0	0	0	0	0	0	0	0	0	0	0	0	0	0	0	0	0	0	0		0	24.8	2	1	2021-01-18
915	2021-07-26	20.405	0	1	4	5	1	0	0		1	2021-07-24	0	1	0	1	1	0	0	1	0	0	0	0	0	0	0	0	0	0	0	0	0	0	0	0	0	0	0	0	0	0	1	2020-11-05	2	21.4	3	0	2021-07-26
916	2021-02-15	20.8738	0	1	4	6	1	0	0		1	2021-02-14	0	1	0	1	1	0	0	1	0	1	0	0	0	0	0	0	0	0	0	0	0	0	0	0	0	0	0	0	0	0	0		0	13	2	0	2021-02-15
917	2020-08-05	20.7822	0	1	3	2			0		1	2020-07-29	1	1	0	0	1	0	0	0	0	0	0	0	0	0	0	0	0	0	0	0	0	0	0	0	1	0	0	0	0	0	0		0	30.6	1	0	2020-08-07
918	2022-01-03	24.6047	1	1	4	6	1	0	0		1	2022-01-01	0	0	0	1	1	0	0	1	1	0	0	0	0	0	0	0	0	0	0	0	0	0	0	0	0	0	0	0	0	0	0		2	32.9	4	0	2022-01-03
919	2021-04-05	19.4702	0	1	4	6	1	0	1	2021-04-01	0		0	0	0	0	0	0	0	0	0	0	0	0	0	0	0	0	0	0	0	0	0	0	0	0	0	0	0	0	0	0	1	2020-12-02	0	30.4	3	0	2021-04-06
920	2021-07-06	18.8655	0	1	5	6	1	0	0		1	2021-07-04	0	1	0	0	1	0	0	0	0	0	0	0	0	0	0	0	0	0	0	0	0	0	0	0	0	0	0	0	0	0	0		0	33.1	3	0	2021-07-06
921	2021-04-29	19.7698	0	1	5	6	1	0	0		1	2021-04-26	0	1	0	1	1	0	0	1	0	0	0	0	0	0	0	0	0	0	0	0	0	0	0	0	0	0	0	0	0	0	1	2020-12-28	1	26	3	0	2021-04-29
922	2021-05-26	19.6227	1	1	5	1	1	1	0		1	2021-05-22	0	1	0	1	1	0	0	1	1	0	0	0	0	0	0	0	0	0	0	0	0	0	0	0	0	0	0	0	0	0	0		0	34.4	3	0	2021-05-26
923	2022-01-14	22.5104	0	1	3	2	2	0	1	2022-01-11	1	2022-01-12	0	0	0	0	1	0	0	1	1	0	0	0	0	0	0	0	0	0	0	0	0	0	0	0	0	0	0	0	0	0	1	2020-06-12	2	48.3	4	0	2022-01-14
924	2021-11-23	18.9847	1	2	4	6	1	0	0		1	2021-11-23	0	0	0	1	0	0	0	0	1	0	0	0	0	0	0	0	0	0	0	0	0	0	0	0	0	0	0	0	0	0	0		2	6.9	4	0	2021-11-23
925	2021-11-19	20.3994	0	1	4	6	1	0	0		1	2021-11-18	0	0	0	1	1	0	0	1	1	0	0	0	0	0	0	0	0	0	0	0	0	0	0	0	0	0	0	0	0	0	0		2	6.7	4	0	2021-11-19
926	2020-07-28	19.2677	0	1	3	3	1	1	1	2020-07-26	0		0	0	0	0	0	0	0	0	0	0	0	0	0	0	0	0	0	0	0	0	0	0	0	0	0	0	0	0	0	0	0		0	31.6	1	0	2020-07-31
927	2021-12-21	19.7531	0	1	5	6	1	0	1	2021-12-16	1	2021-12-20	0	0	0	1	0	0	0	1	0	0	0	0	0	0	0	0	0	0	0	0	0	0	0	0	0	0	0	0	0	0	0		2	7.6	4	0	2021-12-21
928	2021-07-01	18.7323	0	1	5	6	1	0	0		1	2021-06-27	1	0	0	1	1	0	0	1	1	0	0	0	0	0	0	0	0	0	0	0	0	0	0	0	0	0	0	0	0	0	1	2021-01-26	1	32.5	3	0	2021-07-01
929	2022-01-06	19.2566	0	1	5	6	1	0	0		1	2022-01-05	0	0	0	1	0	0	0	1	0	0	0	0	0	0	1	0	0	0	0	0	0	0	0	0	0	0	0	0	0	0	1	2021-01-26	1	38.6	4	0	2022-01-06
930	2021-06-29	20.2469	0	1	4	5	1	0	0		1	2021-06-25	0	1	0	0	1	0	0	0	0	0	0	0	0	0	0	0	0	0	1	0	0	0	0	0	0	0	0	0	0	0	0		2	34.2	3	0	2021-06-29
931	2021-07-02	20.2552	0	1	4	5	1	0	0		1	2021-07-01	0	1	0	0	1	0	0	0	1	0	0	0	0	0	0	0	0	0	1	0	0	0	0	0	0	0	0	0	0	0	0		2	32.6	3	1	2021-07-02
932	2022-01-11	22.5687	1	1	5	1	1	1	0		1	2022-01-11	1	0	0	1	1	0	0	1	1	0	0	0	0	0	0	0	0	0	0	0	0	0	0	0	0	0	0	0	0	0	0		1	44.8	4	1	2022-01-11
933	2021-11-10	19.889	0	1	4	3	1	0	0		1	2021-11-08	0	1	1	1	1	0	0	1	1	0	0	0	0	0	0	0	0	0	0	0	0	0	0	0	0	0	0	0	0	0	0		1	6.6	4	0	2021-11-10
934	2021-02-09	18.7545	0	1	5	2	1		0		1	2021-02-08	0	0	0	1	1	0	0	1	1	0	0	0	0	0	0	0	0	0	0	0	0	0	0	0	0	0	0	0	0	0	0		0	13.7	2	1	2021-02-09
935	2021-08-10	20.8322	0	1	4	5	1	0	0		1	2021-08-07	1	0	0	0	1	0	0	1	1	1	0	0	0	0	0	0	0	0	0	0	0	0	0	0	0	0	0	0	0	0	0		1	10.8	3	0	2021-08-10
936	2022-01-18	21.2788	0	1	4	5	1	0	0		1	2022-01-11	0	1	0	0	1	1	1	1	1	0	0	0	0	0	0	0	0	0	0	0	0	0	0	0	0	0	0	0	0	0	0		2	48.4	4	1	2022-01-18
937	2021-04-26	20.5409	0	1	3	2	1	1	0		1	2021-04-26	0	0	1	1	1	0	0	1	1	0	0	0	0	0	0	0	0	0	0	0	0	0	0	0	0	0	0	0	0	0	0		2	30.1	3	1	2021-04-27
938	2021-09-22	19.4508	0	1	5	6	1	0	0		1	2021-09-21	0	1	0	1	1	0	0	0	0	0	0	0	0	0	0	0	0	0	0	0	0	0	0	0	0	0	0	0	0	0	0		2	4.6	3	0	2021-09-22
939	2022-01-05	21.975	0	3	4	6	1	0	1	2022-01-02	0		0	0	0	0	0	0	0	0	0	0	0	0	0	0	0	0	0	0	0	0	0	0	0	0	0	0	0	0	0	0	0		2	36.8	4	0	2022-01-05
940	2022-01-17	22.0083	0	3	4	6		0	0		1	2022-01-15	1	1	0	0	1	0	0	1	1	0	0	0	0	0	0	0	0	0	0	0	0	0	0	0	0	0	0	0	0	0	0		2	50.8	4	1	2022-01-17
941	2020-11-18	20.6741	0	2	5	6	1	0	0		1	2020-11-17	0	0	1	0	1	0	0	1	1	0	0	0	0	0	0	0	0	0	0	0	0	0	0	0	0	0	0	0	0	0	0		0	21.1	2	0	2020-11-26
942	2021-01-05	20.8072	0	2	5	6	1	0	1	2021-01-04	0		0	0	0	0	0	0	0	0	0	0	0	0	0	0	0	0	0	0	0	0	0	0	0	0	0	0	0	0	0	0	0		0	33.2	2	1	2021-01-12
943	2021-09-16	22.4272	0	1	4	6	1	0	0		1	2021-09-13	0	1	0	1	1	0	0	1	0	0	0	0	0	0	0	0	0	0	0	0	0	0	0	0	0	0	0	0	0	0	1	2020-09-01	2	4.3	3	0	2021-09-16
944	2022-01-07	20.2968	1	1	4	6	1	0	0		1	2022-01-06	0	0	0	1	1	1	1	1	0	0	0	0	0	0	0	0	0	0	0	0	0	0	0	0	0	0	0	0	0	0	1	2020-11-06	1	39.2	4	0	2022-01-07
945	2021-04-26	19.0374	0	1	5	2	1	0	1	2021-04-20	0		0	0	0	0	0	0	0	0	0	0	0	0	0	0	0	0	0	0	0	0	0	0	0	0	0	0	0	0	0	0	0		2	30.1	3	0	2021-04-26
946	2020-08-10	20.4688	0	1	4	4	2	0	0		1	2020-08-03	0	1	1	0	1	0	0	0	0	0	0	0	0	0	0	0	0	0	0	0	0	0	0	0	0	0	0	0	0	0	0		0	33.9	1	0	2020-08-11
947	2021-01-10	19.6394	0	1	4	6	1	1	1	2021-01-06	1	2021-01-09	0	0	0	0	1	1	1	0	1	0	0	0	0	0	0	0	0	0	0	0	0	0	0	0	0	0	0	0	0	0	1	2020-08-27	0	29.3	2	0	2021-01-10
948	2021-08-02	18.8405	0	1	4	6	1	0	0		1	2021-07-30	0	1	1	0	1	1	1	1	1	1	0	0	0	0	0	0	0	0	0	0	0	0	0	0	0	0	0	0	0	0	0		2	17.4	3	0	2021-08-02
949	2021-04-21	20.025	0	1	5	6	1	0	0		1	2021-04-21	0	1	0	1	0	0	0	0	0	0	0	0	0	0	0	0	0	0	0	0	0	0	0	0	0	0	0	0	0	0	0		1	26.8	3	0	2021-04-21
950	2022-01-12	20.7628	0	1	5	6	1	0	0		1	2022-01-12	0	1	0	0	0	0	0	1	0	0	0	0	0	0	0	0	0	0	0	0	0	0	0	0	0	0	0	0	0	0	0		2	45.2	4	0	2022-01-12
951	2021-11-08	19.4452	1	1	4	6	1	0	0		1	2021-11-07	0	0	0	0	1	0	0	0	1	0	0	0	0	0	0	0	0	0	0	0	0	0	0	0	0	0	0	0	0	0	0		2	7.3	4	0	2021-11-08
952	2022-01-07	20.5104	0	1	4	6	1	0	0		1	2022-01-06	0	1	0	0	1	0	0	0	1	0	0	0	0	0	0	0	0	0	0	0	0	0	0	0	0	0	0	0	0	0	0		2	39.2	4	0	2022-01-07
953	2021-08-11	20.7712	1	1	3	2	2	1	0		1	2021-08-07	1	1	1	1	1	0	0	1	1	1	0	0	0	0	0	0	0	0	0	0	0	0	0	0	0	0	0	0	0	0	0		2	10.6	3	0	2021-08-11
954	2021-12-24	21.6061	1	1	5	6	1	0	0		1	2021-12-23	1	1	0	0	1	0	0	1	1	0	0	0	0	0	0	0	0	0	0	0	0	0	0	0	0	0	0	0	0	0	0		2	10.6	4	0	2021-12-24
955	2021-08-03	18.4993	0	1	5	6	1	0	0		1	2021-08-01	0	1	0	1	1	0	0	1	0	1	0	0	0	0	0	0	0	0	0	1	0	0	0	0	0	0	0	0	0	0	1	2021-04-17	1	14.4	3	0	2021-08-03
956	2021-10-26	18.6907	1	1	4	6	1	0	0		1	2021-10-24	0	1	0	0	1	0	0	0	1	0	0	0	0	0	0	0	0	0	0	0	0	0	0	0	0	0	0	0	0	0	0		1	5.1	3	0	2021-10-26
957	2021-06-16	19.6588	0	1	5	6	1	0	0		1	2021-06-16	0	0	0	0	1	0	0	1	1	0	0	0	0	0	0	0	0	0	0	0	0	0	0	0	0	0	0	0	0	0	0		0	39.8	3	0	2021-06-16
958	2021-07-07	18.7268	0	1	4	6	1	0	0		1	2021-07-06	0	0	0	0	1	0	0	1	1	0	0	0	0	0	0	0	0	0	0	0	0	0	0	0	0	0	0	0	0	0	0		1	30.9	3	0	2021-07-07
959	2020-12-27	20.9598	0	1	5	5	1	0	0		1	2020-12-26	0	0	0	0	1	0	0	0	0	0	0	0	0	0	0	0	0	0	0	1	0	0	0	0	0	0	0	0	0	0	0		0	30	2	0	2020-12-29
960	2021-03-04	19.3121	0	1	3	3	2	1	1	2021-03-02	1	2021-03-03	0	0	0	0	1	1	1	1	0	0	0	0	0	0	0	0	0	0	0	0	0	0	0	0	0	0	0	0	0	0	0		0	10.5	3	1	2021-03-05
961	2020-07-21	22.2219	0	1	4	6	1	0	1	2020-07-19	1	2020-07-20	0	0	0	0	1	0	0	0	0	0	0	0	0	0	0	0	0	0	0	0	0	0	0	0	0	0	0	0	0	0	0		0	33.9	1	0	2020-07-27
962	2020-07-30	18.8266	0	2	3	5	1	0	1	2020-07-21	1	2020-07-30	0	0	0	0	1	0	0	0	0	0	0	0	0	0	0	0	0	0	0	0	0	0	0	0	0	0	0	0	0	0	0		0	32.3	1	0	2020-07-31
963	2020-07-30	20.43	1	1	5	4	1	1	0		1	2020-07-29	1	1	0	0	1	0	0	0	0	0	0	0	0	0	0	0	0	0	0	0	0	0	0	0	0	0	0	0	0	0	0		0	32.3	1	1	2020-07-31
964	2022-01-04	31.4008	0	1	5	2	1	0	1	2021-12-30	0		0	0	0	0	0	0	0	0	0	0	0	0	0	0	0	0	0	0	0	0	0	0	0	0	0	0	0	0	0	0	0		1	33.7	4	0	2022-01-05
965	2021-04-14	18.5742	1	1	3	5	1	0	0		1	2021-04-11	0	0	0	1	1	0	0	1	0	0	0	0	0	0	0	0	0	0	0	0	0	0	0	0	0	0	0	0	0	0	0		0	25.5	3	0	2021-04-14
966	2021-01-07	18.8793	0	1	5	2	1	0	0		1	2021-01-07	1	1	0	1	1	1	1	1	0	0	0	0	0	0	0	0	0	0	0	0	0	0	0	0	0	0	0	0	0	0	0		0	31.1	2	0	2021-01-07
967	2021-06-09	19.3037	0	1	5	2	1	0	0		1	2021-06-07	1	1	0	1	1	0	0	1	1	0	0	0	0	0	0	0	0	0	0	0	0	0	0	0	0	0	0	0	0	0	0		2	37.7	3	0	2021-06-09
968	2021-02-08	19.5756	0	1	5	2	1		1	2021-02-01	1	2021-02-05	0	1	1	1	0	0	0	1	1	0	0	0	0	0	0	0	0	0	0	0	0	0	0	0	0	0	0	0	0	0	0		0	14.7	2	1	2021-02-09
969	2020-11-22	20.9598	0	1	4	6	1	0	0		1	2020-11-20	0	1	0	0	0	0	0	1	0	0	0	0	0	0	0	0	0	0	0	0	0	0	0	0	0	0	0	0	0	0	0		0	20.5	2	1	2020-11-22
970	2022-01-12	20.7989	0	1	4	6	1	0	1	2022-01-03	1	2022-01-11	0	1	1	0	1	0	0	1	1	0	0	0	0	0	0	0	0	0	0	0	0	0	0	0	0	0	0	0	0	1	0		2	45.2	4	1	2022-01-12
971	2020-08-10	21.9168	0	1	4	2	1	0	0		1	2020-08-07	0	1	0	0	1	0	0	0	0	0	0	0	0	0	0	0	0	0	0	0	0	0	0	0	0	0	0	0	0	0	0		0	33.9	1	0	2020-08-10
972	2021-11-22	30.9043	0	3	1	2	2	1	0		1	2021-11-22	0	1	0	0	1	0	0	1	0	0	0	0	0	0	0	0	0	0	0	0	0	0	0	0	1	0	0	0	0	0	0		2	6.4	4	0	2021-11-22
973	2021-09-22	20.3523	1	1	5	3	1	0	0		1	2021-09-21	0	1	0	1	1	1	1	1	1	0	0	0	0	0	0	0	0	0	0	0	0	0	0	0	0	0	0	0	0	0	0		2	4.6	3	0	2021-09-22
974	2021-01-18	18.6075	0	1	2	5		0	0		1	2021-01-17	0	0	0	0	1	0	0	1	1	1	0	0	0	0	0	0	0	0	0	0	0	0	0	0	0	0	0	0	0	0	0		0	24.2	2	0	2021-01-18
975	2021-04-20	19.1068	0	1	5	1	1	0	1	2021-04-15	1	2021-04-18	0	0	0	0	1	0	0	1	0	0	0	0	0	0	0	0	0	0	0	0	0	0	0	0	0	0	0	0	0	0	0		0	27.3	3	0	2021-04-20
976	2021-08-13	20.0028	0	1	5	6	1	0	0		1	2021-08-12	0	1	0	0	1	0	0	1	1	0	0	0	0	0	0	0	0	0	0	0	0	0	0	0	0	0	0	0	0	0	0		2	9	3	0	2021-08-13
977	2021-09-13	22.0028	0	2	4	6	1	0	1	2021-09-11	1	2021-09-13	0	0	0	1	0	0	0	1	0	0	0	0	0	0	0	0	0	0	0	0	0	0	0	0	0	0	0	0	0	0	0		2	4.2	3	0	2021-09-13
978	2021-09-23	21.7254	0	2	2	2			0		1	2021-09-21	0	1	0	1	1	0	0	1	0	1	0	0	0	0	0	0	0	0	0	0	0	0	0	0	0	0	0	0	0	0	0		2	4.4	3	0	2021-09-23
979	2022-01-17	22.0472	0	2	2	2			1	2022-01-12	1	2022-01-15	0	1	0	1	1	0	0	1	1	1	0	0	0	0	0	0	0	0	0	0	0	0	0	0	0	0	0	0	0	0	0		2	50.8	4	0	2022-01-17
980	2021-10-21	21.8419	0	2	4	2	1	0	0		1	2021-10-17	1	0	0	1	1	1	1	1	1	1	0	0	0	0	0	0	0	0	0	0	0	0	0	0	0	0	0	0	0	0	1	2021-06-23	0	5.1	3	0	2021-10-21
981	2021-11-11	21.1096	0	1	4	5	1	0	0		1	2021-11-06	0	1	0	1	1	0	0	1	1	0	0	0	0	0	0	0	0	0	0	0	0	0	0	0	0	0	0	0	0	0	0		2	6.4	4	0	2021-11-11
982	2020-07-30	31.2621	0	2	2	1	1	1	1	2020-07-23	0		0	0	0	0	0	0	0	0	0	0	0	0	0	0	1	0	0	0	0	0	0	0	0	0	0	0	0	0	0	0	0		0	32.3	1	0	2020-08-01
983	2022-01-11	19.7503	0	2	5	5		0	1	2022-01-07	1	2022-01-11	0	0	0	0	1	0	0	0	0	0	0	0	0	0	0	0	0	0	0	0	0	0	0	0	0	0	0	0	0	0	0		2	44.8	4	0	2022-01-11
984	2022-01-18	24.5465	1	1	4	5	1	0	0		1	2022-01-17	0	1	0	0	1	0	0	0	0	0	0	0	0	0	0	0	0	0	0	0	0	0	0	0	0	0	0	0	0	0	0		2	48.4	4	0	2022-01-18
985	2022-01-19	19.1345	1	1	4	6	2	0	0		1	2022-01-18	1	1	0	0	1	0	0	1	1	0	0	0	0	0	0	0	0	0	0	0	0	0	0	0	0	0	0	0	0	0	0		2	50.2	4	1	2022-01-19
986	2020-07-30	31.6366	0	2	4	2	1	0	1	2020-07-24	1	2020-07-25	0	0	0	0	1	0	0	0	0	0	0	0	0	0	0	0	1	0	0	0	0	0	0	0	0	0	0	0	0	0	0		0	32.3	1	1	2020-07-31
987	2021-09-23	20.3883	0	1	5	6		0	0		1	2021-09-21	0	1	0	1	0	0	0	1	0	0	0	0	0	0	0	0	0	0	0	0	0	0	0	0	0	0	0	0	0	0	0		2	4.4	3	0	2021-09-23
988	2021-07-28	20.0083	0	1	4	6	1	1	0		1	2021-07-26	0	1	0	0	0	0	0	1	0	0	0	0	0	0	0	0	0	0	0	0	0	0	0	0	0	0	0	0	0	0	1	2021-01-06	2	17.3	3	0	2021-07-28
989	2021-10-06	20.2025	0	1	4	6	1	1	0		1	2021-10-04	0	0	0	1	1	0	0	1	1	0	0	0	0	0	0	0	0	0	0	0	0	0	0	0	0	0	0	0	0	0	1	2021-01-06	2	4.3	3	0	2021-10-06
990	2021-12-21	20.4133	0	1	4	6	1	1	0		1	2021-12-20	0	1	0	0	0	0	0	1	0	0	0	0	0	0	0	0	0	0	0	0	0	0	0	0	0	0	0	0	0	0	1	2021-01-06	2	7.6	4	0	2021-12-21
991	2021-09-24	19.7587	0	1	3	5		0	0		1	2021-09-21	0	1	0	1	1	0	0	0	1	0	0	0	0	0	0	0	0	0	0	0	0	0	0	0	0	0	0	0	0	0	0		2	4.1	3	0	2021-09-24
992	2021-09-07	21.9778	0	1	3	2	2	1	0		1	2021-09-06	0	1	0	1	1	0	0	1	1	0	0	0	0	0	0	0	0	0	0	0	0	0	0	0	0	0	0	0	0	0	1	2020-08-27	2	4.3	3	0	2021-09-07
993	2020-07-14	19.4951	0	1	3	2	2	0	1	2020-07-11	0		0	0	0	0	0	0	0	0	0	0	0	0	0	0	0	0	0	0	0	0	0	0	0	0	0	0	0	0	0	0	0		0	30.2	1	0	2020-07-14
994	2021-01-14	20.0055	0	1	3	2	2	0	0		1	2021-01-12	1	0	1	1	0	0	0	0	0	1	1	0	0	0	0	0	0	0	0	0	0	0	0	0	0	0	0	0	0	0	0		0	29.3	2	1	2021-01-14
995	2021-05-20	20.405	0	1	5	2			0		1	2021-05-17	0	0	0	1	1	1	1	1	1	0	0	0	0	0	0	0	0	0	0	1	0	0	0	0	0	0	0	0	0	0	0		0	33.8	3	0	2021-05-20
996	2021-06-16	20.4799	0	1	5	2			1	2021-06-12	1	2021-06-14	0	1	0	1	1	0	0	1	1	1	0	0	0	0	0	0	0	0	0	1	0	0	0	0	0	0	0	0	0	0	0		0	39.8	3	1	2021-06-16
997	2020-12-30	20.6852	0	2	3	5	1	0	0		1	2020-12-29	0	1	0	0	0	0	0	1	1	0	0	0	0	0	0	0	0	0	0	0	0	0	0	0	0	0	0	0	0	0	0		0	29.6	2	0	2020-12-30
998	2022-01-18	23.2178	1	2	5	1	1	1	1	2022-01-08	1	2022-01-17	0	1	0	0	1	0	0	1	1	0	0	0	0	0	0	0	0	0	0	0	0	0	0	0	1	0	0	0	0	0	1	2020-10-21	2	48.4	4	1	2022-01-18
999	2021-07-15	20.9043	1	1	3	5	2	1	0		1	2021-07-14	0	0	0	1	1	0	0	0	0	0	0	0	0	0	0	0	0	0	0	0	0	0	0	0	0	0	0	0	0	0	0		2	24.9	3	0	2021-07-16
1000	2021-02-05	20.8211	0	1	3	2	1	1	1	2021-01-31	0		0	0	0	0	0	0	0	0	0	0	0	0	0	0	0	0	0	0	1	0	0	0	0	0	0	0	0	0	0	0	0		0	13.6	2	0	2021-02-08
1001	2021-10-14	21.5173	0	1	3	2	1	1	0		1	2021-10-14	1	1	0	1	1	0	0	1	1	0	0	0	0	0	0	0	0	0	1	0	0	0	0	0	0	0	0	0	0	0	0		2	4.5	3	0	2021-10-14
1002	2021-07-21	21.6893	0	1	5	6	1	0	0		1	2021-07-17	0	1	0	1	1	0	0	0	0	0	0	0	0	0	0	0	0	0	0	0	0	0	0	0	0	0	0	0	0	0	0		2	25	3	0	2021-07-21
1003	2021-08-19	21.7698	0	1	5	6	1	0	0		1	2021-08-19	0	1	0	1	0	0	0	1	1	0	0	0	0	0	0	0	0	0	0	0	0	0	0	0	0	0	0	0	0	0	0		2	7.8	3	0	2021-08-19
1004	2021-01-13	21.165	1	1	3	1		1	1	2021-01-06	1	2021-01-10	0	0	0	0	0	0	0	1	0	0	0	0	0	0	0	0	0	0	0	0	0	0	0	0	0	0	0	0	0	0	0		0	29.1	2	1	2021-01-13
1005	2022-01-05	22.1553	1	1	3	1		1	0		1	2022-01-04	1	0	0	0	1	0	0	1	1	0	0	0	0	0	0	0	0	0	0	0	0	0	0	0	0	0	0	0	0	0	1	2021-01-13	2	36.8	4	0	2022-01-05
1006	2020-07-21	19.9639	0	1	5	4	1	0	1	2020-07-15	1	2020-07-18	0	1	0	0	0	1	1	0	1	0	0	0	0	0	0	0	0	0	0	0	0	0	0	0	0	0	0	0	0	0	0		0	33.9	1	1	2020-07-21
1007	2022-01-21	22.1637	0	3	5	2	2	0	1	2022-01-18	1	2022-01-20	0	1	0	1	1	0	0	1	1	0	0	0	0	0	0	0	0	0	0	0	0	0	0	0	0	0	0	0	0	0	0		2	51.2	4	0	2022-01-21
1008	2020-11-13	20.7517	0	2	3	2	2	1	0		1	2020-11-10	0	0	0	0	0	0	0	1	0	1	0	0	1	0	0	0	0	0	0	1	0	0	0	0	0	0	0	0	0	0	0		0	18.4	2	0	2020-11-13
1009	2020-12-22	20.344	1	1	5	5	2	1	0		1	2020-12-19	0	1	1	0	1	0	0	1	1	1	0	0	0	0	0	0	0	0	0	0	0	0	0	0	0	0	0	0	0	0	1	2020-09-19	0	24	2	0	2020-12-22
1010	2022-01-18	21.4313	1	1	5	5	2	1	1	2022-01-12	1	2022-01-18	1	1	0	1	1	0	0	1	1	1	0	0	0	0	0	0	0	0	0	0	0	0	0	0	0	0	0	0	0	0	1	2020-09-19	2	48.4	4	1	2022-01-20
1011	2022-01-17	28.3717	0	1	2	3		1	1	2022-01-12	1	2022-01-15	1	1	0	1	1	0	0	1	1	0	0	0	0	0	0	0	0	0	0	0	0	0	0	0	0	0	0	0	0	1	0		2	50.8	4	0	2022-01-17
1012	2021-02-04	21.276	1	2	5	1	1	1	0		1	2021-02-03	0	1	0	0	1	0	0	0	1	0	0	0	0	0	0	0	0	0	0	0	0	0	0	0	0	0	0	0	0	0	0		0	14.5	2	0	2021-02-04
1013	2021-07-28	36.2358	0	3	1	2	1	1	0		1	2021-07-27	0	1	0	1	0	0	0	0	0	0	0	0	0	0	0	0	0	0	0	0	0	0	0	0	0	0	0	0	0	0	0		2	17.3	3	0	2021-07-28
1014	2022-01-20	36.724	0	3	1	2	1	1	0		1	2022-01-19	0	1	0	1	1	0	0	1	1	0	0	0	0	0	0	0	0	0	0	0	0	0	0	0	0	0	0	0	0	0	0		2	50	4	0	2022-01-20
1015	2021-01-29	34.6574	0	1	3	4	2	0	1	2021-01-24	1	2021-01-28	0	0	0	1	1	0	0	1	0	0	0	0	0	0	0	0	0	0	0	0	0	0	0	0	0	0	0	0	0	0	1	2020-09-04	0	16.8	2	0	2021-01-29
1016	2020-12-21	34.5326	0	3	1	2	2	1	0		1	2020-12-20	1	0	0	0	1	0	0	1	0	0	0	0	0	0	0	0	0	0	0	0	0	0	0	0	0	0	0	0	0	0	0		0	27.7	2	1	2020-12-21
1017	2020-08-25	33.62	0	1	3	3	1	1	1	2020-08-12	1	2020-08-23	0	0	0	0	1	0	0	0	1	0	0	0	0	0	0	0	0	0	0	0	0	0	0	0	0	0	0	0	0	0	0		0	29.5	1	1	2020-08-26
1018	2020-12-22	32.9431	1	3	1	2		0	0		1	2020-12-21	0	0	0	0	0	0	0	0	1	1	0	0	0	0	0	0	0	0	0	0	0	0	0	0	0	0	0	0	0	0	0		0	24	2	0	2020-12-22
1019	2021-04-07	33.2372	1	3	1	2		0	0		1	2021-04-07	0	1	0	0	1	0	0	0	0	0	0	0	0	0	0	0	0	0	0	0	0	0	0	0	0	0	0	0	0	0	0		2	27.1	3	0	2021-04-07
1020	2021-09-13	33.1928	0	1	4	5	1	0	1	2021-09-07	1	2021-09-12	0	1	0	0	0	0	0	0	0	0	0	0	0	0	0	0	0	0	1	0	0	0	0	0	0	0	0	0	0	0	0		2	4.2	3	0	2021-09-13
1021	2020-12-11	32.172	0	3	1	1	2	1	0		1	2020-12-11	0	0	0	0	1	0	0	0	0	0	0	0	0	0	0	0	0	0	0	0	0	0	0	0	0	0	0	0	0	0	0		0	23.9	2	1	2020-12-11
1022	2022-01-17	33.1761	0	2	2	2		1	0		1	2022-01-16	0	1	0	0	1	0	0	1	1	0	0	0	0	0	0	0	0	0	0	0	0	0	0	0	0	0	0	0	0	0	0		2	50.8	4	0	2022-01-17
1023	2022-01-03	32.9043	0	1	3	4	1	0	0		1	2022-01-01	0	1	0	0	1	0	0	1	0	0	0	0	0	0	0	0	0	0	0	0	0	0	0	0	0	0	0	0	0	0	0		2	32.9	4	1	2022-01-03
1024	2020-08-18	31.4092	0	1	3	2	2	0	0		1	2020-08-14	1	1	0	0	1	1	1	1	1	0	0	0	0	0	0	0	0	0	0	0	0	0	0	0	0	0	0	0	0	0	0		0	32	1	0	2020-08-18
1025	2020-07-29	31.1207	0	2	3	2	1	1	0		1	2020-07-28	0	0	0	0	1	0	0	0	0	0	0	0	0	0	0	0	0	0	0	0	0	0	0	0	0	0	0	0	0	0	0		0	30.7	1	1	2020-07-30
1026	2022-01-13	32.5992	0	2	3	2	1	1	0		1	2022-01-12	0	1	0	1	1	0	0	1	1	0	0	0	0	0	0	0	0	0	0	0	0	0	0	0	0	0	0	0	0	0	1	2020-07-30	2	47.7	4	1	2022-01-13
1027	2022-01-05	32.3135	0	1	4	5	1	0	0		1	2022-01-03	1	1	0	0	1	0	0	1	0	1	0	0	0	0	0	0	0	0	0	0	0	0	0	0	0	0	0	0	0	0	0		2	36.8	4	1	2022-01-05
1028	2021-01-15	31.2982	1	2	5	6		0	0		1	2021-01-13	0	1	0	1	0	0	0	1	0	0	0	0	0	0	0	0	0	0	0	0	0	0	0	0	0	0	0	0	0	0	0		0	27.7	2	0	2021-01-15
1029	2021-02-04	30.294	1	1	3	2		1	0		1	2021-02-04	0	0	0	1	0	0	0	0	0	0	0	0	0	0	0	0	0	0	0	0	0	0	0	0	0	0	0	0	0	0	1	2020-11-03	0	14.5	2	0	2021-02-04
1030	2021-07-28	30.7767	1	1	3	2		1	0		1	2021-07-20	0	1	0	0	1	0	0	1	0	0	0	0	0	0	0	0	0	0	0	0	0	0	0	0	0	0	0	0	0	0	1	2020-11-03	1	17.3	3	0	2021-07-28
1031	2020-08-10	26.4854	0	1	5	5	1	0	0		1	2020-08-09	0	1	1	0	1	1	1	0	1	0	0	0	0	0	0	0	0	0	0	0	0	0	0	0	0	0	0	0	0	0	0		0	33.9	1	0	2020-08-11
1032	2021-07-31	27.4702	0	1	5	5	1	0	0		1	2021-07-29	0	1	0	1	1	0	0	1	1	0	0	0	0	0	0	0	0	0	0	0	0	0	0	0	0	0	0	0	0	0	0		2	15.9	3	0	2021-08-02
1033	2020-10-30	26.5104	0	2	1	2	1	1	0		1	2020-10-30	1	1	1	1	1	0	0	0	0	0	1	0	0	0	0	0	0	0	0	0	0	0	0	0	0	0	0	0	0	0	0		0	19.4	2	0	2020-11-01
1034	2021-10-04	27.4508	0	2	1	2	1	1	0		1	2021-10-03	0	1	0	1	1	0	0	1	1	0	0	0	0	0	0	0	0	0	0	0	0	0	0	0	0	0	0	0	0	0	0		2	4.4	3	0	2021-10-04
1035	2021-07-01	27.19	0	1	4	2	1	1	0		1	2021-07-01	0	0	0	1	0	0	0	1	0	0	0	0	0	0	0	0	0	0	0	0	0	0	0	0	0	0	0	0	0	0	0		2	32.5	3	1	2021-07-01
1036	2020-11-30	25.8086	0	2	3	2	2	0	1	2020-11-25	0		0	0	0	0	0	0	0	0	0	0	0	0	0	0	0	0	0	0	0	0	0	0	0	0	0	0	0	0	0	0	0		0	24.1	2	0	2020-12-01
1037	2021-03-12	26.0915	0	2	3	2	2	0	1	2021-03-07	0		0	0	0	0	0	0	0	0	0	0	0	0	0	0	0	0	0	0	0	0	0	0	0	0	0	0	0	0	0	0	0		1	12	3	0	2021-03-12
1038	2021-08-27	25.5479	0	1	2	2	1	1	0		1	2021-08-25	0	1	0	1	1	0	0	0	0	0	0	0	0	0	0	0	0	0	0	0	0	0	0	0	0	0	0	0	0	0	1	2020-08-13	2	5.9	3	0	2021-08-27
1039	2021-11-29	25.8086	0	1	2	2	1	1	0		1	2021-11-27	1	1	0	1	1	0	0	1	1	0	0	0	0	0	0	0	0	0	0	0	0	0	0	0	0	0	0	0	0	0	1	2020-08-13	2	7.3	4	0	2021-11-29
1040	2021-04-06	23.8447	0	2	5	2	2	0	0		1	2021-04-03	0	0	0	1	1	1	1	1	1	0	0	0	0	0	0	0	0	0	0	0	0	0	0	0	0	0	0	0	0	0	0		0	27.1	3	0	2021-04-07
1041	2022-01-18	25.1484	0	1	4	6	1	0	0		1	2022-01-17	1	1	0	0	1	0	0	0	0	0	0	0	0	0	0	0	0	0	0	0	0	0	0	0	0	0	0	0	0	0	1	2020-12-02	2	48.4	4	1	2022-01-18
1042	2021-06-17	23.3564	0	1	4	5	1	0	0		1	2021-06-15	0	0	0	0	1	1	1	1	0	0	0	0	0	0	0	0	0	0	0	0	0	0	0	0	0	0	0	0	0	0	0		2	38.9	3	1	2021-06-17
1043	2022-01-11	23.9334	0	1	4	5	1	0	0		1	2022-01-10	0	1	0	1	1	0	0	0	0	0	0	0	0	0	0	0	0	0	0	0	0	0	0	0	0	0	0	0	0	0	1	2021-06-17	2	44.8	4	1	2022-01-11
1044	2021-08-31	23.4813	1	2	5	3	1	1	1	2021-08-28	1	2021-08-31	0	0	0	0	1	0	0	1	0	0	0	0	0	0	0	0	0	0	0	0	0	0	0	0	0	0	0	0	0	0	0		2	5.7	3	0	2021-08-31
1045	2021-08-03	23.1761	1	2	5	2	2	0	0		1	2021-08-02	0	0	0	1	1	0	0	1	1	0	0	0	0	0	0	0	0	0	0	0	0	0	0	0	0	0	0	0	0	0	0		2	14.4	3	0	2021-08-03
1046	2021-08-19	22.6963	0	2	2	3		1	0		1	2021-08-17	0	1	0	1	1	0	0	0	0	0	0	0	0	0	0	0	0	0	0	0	0	0	0	0	0	0	0	0	0	0	0		2	7.8	3	0	2021-08-19
1047	2021-09-20	22.785	0	2	2	3		1	0		1	2021-09-20	0	0	0	0	1	0	0	1	0	0	0	0	0	0	0	0	0	0	0	0	0	0	0	0	0	0	0	0	0	0	0		2	4.6	3	0	2021-09-20
1048	2022-01-04	24.0693	0	3	5	2	2	0	1	2022-01-01	1	2022-01-03	0	0	0	1	1	0	0	1	0	0	0	0	0	0	0	0	0	0	0	0	0	0	0	0	0	0	0	0	0	0	0		2	33.7	4	0	2022-01-04
1049	2021-07-22	17.656	0	1	5	6	1	0	0		1	2021-07-17	1	1	0	0	0	0	0	0	0	0	0	1	0	0	0	0	0	0	0	0	0	0	0	0	0	0	0	0	0	0	0		0	21.3	3	1	2021-07-22
1050	2021-04-09	35.681	0	2	3	2		0	0		1	2021-04-08	1	0	0	1	1	0	0	1	0	0	0	0	0	0	0	0	0	0	0	0	0	0	0	0	0	0	0	0	0	1	0		2	25.5	3	0	2021-04-09
1051	2021-10-12	36.1969	0	2	3	2		0	0		1	2021-10-10	1	1	0	0	1	0	0	0	1	0	0	0	0	0	0	0	0	0	0	0	0	0	0	0	0	0	0	0	0	1	0		2	4.5	3	0	2021-10-12
1052	2021-08-04	35.3648	0	1	4	6	1	0	0		1	2021-07-29	0	0	0	0	1	0	0	0	0	0	0	0	0	0	0	0	0	0	0	0	0	0	0	0	0	0	0	0	0	0	0		0	13.2	3	0	2021-08-04
1053	2020-07-27	34.0971	0	1	3	5	1	0	0		1	2020-07-24	0	0	1	0	1	0	0	0	1	0	0	0	0	0	0	0	0	0	0	0	0	0	0	0	0	0	0	0	0	1	0		0	32.5	1	1	2020-07-28
1054	2021-08-27	34.8433	0	1	4	1	1	0	0		1	2021-08-27	0	0	0	1	0	0	0	1	0	0	0	0	0	0	0	0	0	0	0	0	0	0	0	0	0	0	0	0	0	0	0		2	5.9	3	0	2021-08-27
1055	2021-11-29	35.104	0	1	4	1	1	0	0		1	2021-11-29	0	0	0	1	0	0	0	1	1	0	0	0	0	0	0	0	0	0	0	0	0	0	0	0	0	0	0	0	0	0	0		2	7.3	4	0	2021-11-29
1056	2020-07-30	32.9209	1	1	3	2	1		1	2020-07-27	0		0	0	0	0	0	0	0	0	0	0	0	0	0	0	0	0	0	0	0	0	0	0	0	0	0	0	0	0	0	0	0		0	32.3	1	1	2020-07-31
1057	2021-01-18	33.1345	0	2	1	5	1	0	0		1	2021-01-17	0	0	0	0	1	1	1	0	0	1	0	0	0	0	0	0	0	0	0	0	0	0	0	0	0	0	0	0	0	0	0		0	24.2	2	1	2021-01-18
1058	2021-07-19	33.5312	0	1	4	6	1	0	0		1	2021-07-18	1	1	0	0	1	0	0	1	1	0	0	0	0	0	0	0	0	0	0	0	0	0	0	0	0	0	0	0	0	0	0		2	27	3	0	2021-07-19
1059	2021-12-21	33.9612	0	1	4	6	1	0	0		1	2021-12-19	0	0	0	0	1	0	0	1	1	0	0	0	0	0	0	0	0	0	0	0	0	0	0	0	0	0	0	0	0	0	0		2	7.6	4	0	2021-12-21
1060	2020-08-10	30.491	0	1	3	1	1	1	0		1	2020-08-05	0	1	1	0	1	0	0	1	1	0	1	1	0	0	0	0	0	0	0	0	0	0	0	0	0	0	0	0	0	0	0		0	33.9	1	0	2020-08-10
1061	2020-07-22	29.3759	1	2	4	5	2	0	1	2020-07-16	1	2020-07-20	0	0	1	0	1	0	0	0	0	0	0	0	0	0	0	0	0	0	0	0	0	0	0	0	0	0	0	0	0	0	0		0	33.2	1	0	2020-07-23
1062	2020-12-24	29.1123	0	1	5	5	1	1	0		1	2020-12-22	0	0	0	0	0	0	0	1	1	0	0	0	0	0	0	0	0	0	0	0	0	0	0	0	0	0	0	0	0	0	0		0	23.9	2	0	2020-12-24
1063	2021-09-15	29.6089	0	1	2	2			0		1	2021-09-15	0	0	0	1	1	0	0	1	1	0	0	0	0	0	0	0	0	0	0	1	0	0	0	0	0	0	0	0	0	0	0		2	4.4	3	0	2021-09-15
1064	2021-05-20	29.1595	0	2	4	2	1	1	0		1	2021-05-19	0	0	0	1	0	0	0	0	0	0	0	0	0	0	0	0	0	0	0	0	0	0	0	0	0	0	0	0	0	0	0		2	33.8	3	0	2021-05-20
1065	2022-01-07	28.8904	0	1	4	6	1	0	1	2022-01-03	0		0	0	0	0	0	0	0	0	0	0	0	0	0	0	0	0	0	0	0	0	0	0	0	0	0	0	0	0	0	0	0		2	39.2	4	1	2022-01-07
1066	2021-03-28	28.4743	0	1	3	4	1	1	0		1	2021-03-19	0	1	0	1	1	0	0	1	1	0	0	0	0	0	0	0	0	0	0	0	0	0	0	0	0	0	0	0	0	0	0		1	23.5	3	0	2021-03-28
1067	2022-01-20	28.8738	0	1	4	6	2	0	1	2022-01-11	1	2022-01-14	0	0	0	1	0	0	0	1	1	0	0	0	0	0	0	0	0	0	0	0	0	0	0	0	0	0	0	0	0	0	1	2020-07-20	2	50	4	0	2022-01-20
1068	2020-08-04	26.2247	0	1	4	6	1	0	0		1	2020-08-03	0	0	0	0	0	1	1	0	1	0	0	0	0	0	0	0	0	0	0	0	0	0	0	0	0	0	0	0	0	0	0		0	31.2	1	1	2020-08-04
1069	2021-02-02	25.7254	0	1	4	5	1	0	0		1	2021-02-01	0	0	0	0	0	0	0	1	1	0	0	0	0	0	0	0	0	0	0	0	0	0	0	0	0	0	0	0	0	0	1	2020-11-17	0	16.3	2	0	2021-02-02
1070	2021-07-27	26.2108	0	1	4	5	1	0	0		1	2021-07-25	0	1	0	1	1	0	0	1	1	1	0	0	0	0	0	0	0	0	0	0	0	0	0	0	0	0	0	0	0	0	1	2020-11-17	2	18.3	3	0	2021-07-27
1071	2021-09-03	26.3162	0	1	4	5	1	0	0		1	2021-09-01	0	1	0	1	1	0	0	1	1	1	0	0	0	0	0	0	0	0	0	0	0	0	0	0	0	0	0	0	0	0	1	2020-11-17	2	5.3	3	0	2021-09-03
1072	2021-04-30	25.7309	0	1	5	4	1	1	0		1	2021-04-30	0	0	0	0	1	0	0	0	0	0	0	0	0	0	0	0	0	0	0	0	0	0	0	0	0	1	0	0	0	0	0		2	26.4	3	0	2021-04-30
1073	2021-07-06	25.767	1	1	5	5	1	0	0		1	2021-07-03	0	1	0	1	1	0	0	0	1	0	0	0	0	0	0	0	0	0	0	0	0	0	0	0	0	0	0	0	0	0	0		0	33.1	3	1	2021-07-06
1074	2022-01-19	26.3135	1	1	5	5	1	0	0		1	2022-01-17	1	1	0	1	0	0	0	1	0	0	0	0	0	0	0	0	0	0	0	0	0	0	0	0	0	0	0	0	0	0	1	2021-07-06	2	50.2	4	1	2022-01-19
1075	2022-01-05	26.1609	0	1	3	2			1	2022-01-03	1	2022-01-04	0	1	0	1	1	0	0	0	1	0	0	0	0	0	0	0	0	0	0	0	0	0	0	0	0	0	0	0	0	0	0		2	36.8	4	0	2022-01-06
1076	2020-12-14	24.3828	0	2	2	1		1	0		1	2020-12-12	0	1	0	0	1	0	0	1	1	0	0	0	0	0	0	0	0	0	0	0	0	0	0	0	0	0	0	0	0	0	0		0	28.2	2	0	2020-12-15
1077	2021-07-22	24.9931	0	2	2	1		1	0		1	2021-07-21	0	1	0	1	1	0	0	1	1	0	0	0	0	0	0	0	0	0	0	0	0	0	0	0	0	0	0	0	0	0	0		1	21.3	3	1	2021-07-22
1078	2020-07-20	22.3606	1	1	5	1	1	1	1	2020-07-18	0		0	0	0	0	0	0	0	0	0	0	0	0	0	0	0	0	0	0	0	0	0	0	0	0	0	0	0	0	0	0	0		0	35.6	1	1	2020-07-21
1079	2022-01-19	36.3412	0	1	3	2	1	0	0		1	2022-01-16	0	1	0	1	1	0	0	0	1	1	0	0	0	0	1	0	0	0	0	0	0	0	0	0	0	0	0	0	0	0	1	2020-11-11	2	50.2	4	1	2022-01-19
1080	2020-07-28	33.4951	0	2	2	6	1	1	1	2020-07-21	0		0	0	0	0	0	0	0	0	0	0	0	0	0	0	0	0	0	0	0	0	0	0	0	0	0	0	0	0	0	0	0		0	31.6	1	0	2020-07-29
1081	2020-07-23	32.6436	0	1	4	4	1	0	1	2020-07-17	0		0	0	0	0	0	0	0	0	0	0	0	0	0	0	0	0	0	0	0	0	0	0	0	0	0	0	0	0	0	1	0		0	32.8	1	1	2020-07-24
1082	2020-07-24	32.6463	0	1	4	4	1	0	1	2020-07-17	0		0	0	0	0	0	0	0	0	0	0	0	0	0	0	0	0	0	0	0	0	0	0	0	0	0	0	0	0	0	1	0		0	32.3	1	1	2020-07-25
1083	2021-09-21	33.2205	0	1	3	3	2	1	0		1	2021-09-18	0	1	0	1	1	0	0	1	0	0	0	0	0	0	0	0	0	0	0	0	0	0	0	0	0	0	0	0	0	0	0		2	4.5	3	0	2021-09-21
1084	2022-01-04	33.5118	0	1	3	3	2	1	0		1	2021-12-29	0	1	0	0	1	0	0	1	0	0	0	0	0	0	0	0	0	0	0	0	0	0	0	0	0	0	0	0	0	0	0		2	33.7	4	1	2022-01-05
1085	2021-01-27	32.4105	0	2	3	1	2	1	1	2021-01-14	1	2021-01-23	0	0	0	0	1	0	0	0	0	1	0	0	0	0	0	0	0	0	0	1	0	0	0	0	0	0	0	0	0	0	0		0	18.8	2	0	2021-01-28
1086	2022-01-05	32.1331	0	1	5	4	1	1	0		1	2022-01-04	0	1	0	1	1	0	0	1	1	0	0	0	0	0	0	0	0	0	0	0	0	0	0	0	0	0	0	0	0	0	1	2021-01-25	2	36.8	4	0	2022-01-06
1087	2021-07-21	31.656	0	1	2	2	2	1	0		1	2021-07-21	0	0	0	1	1	0	0	1	0	0	0	0	0	0	0	0	0	0	0	0	0	0	0	0	0	0	0	0	0	0	1	2020-08-04	2	25	3	0	2021-07-22
1088	2021-01-07	30.5409	1	1	4	6	1	0	1	2021-01-06	1	2021-01-07	0	0	0	0	1	0	0	1	0	0	0	0	0	0	0	0	0	0	0	0	0	0	0	0	0	0	0	0	0	0	0		0	31.1	2	0	2021-01-12
1089	2021-06-14	30.9154	0	1	3	5	1	0	0		1	2021-06-12	0	0	0	0	1	0	0	1	1	0	0	0	0	0	0	0	0	0	0	0	0	0	0	0	0	0	0	0	0	0	0		2	35.4	3	0	2021-06-15
1090	2021-09-29	30.9847	0	1	4	5	1	0	0		1	2021-09-24	1	1	0	0	1	0	0	1	1	0	0	0	0	0	0	0	0	0	0	0	0	0	0	0	0	0	0	0	0	0	1	2021-01-08	1	4.5	3	0	2021-09-29
1091	2021-06-28	30.319	0	1	3	4	1	1	1	2021-06-26	1	2021-06-27	0	1	0	0	1	0	0	1	0	0	0	0	0	0	0	0	0	0	0	0	0	0	0	0	0	0	0	0	0	0	0		2	39.1	3	0	2021-06-28
1092	2022-01-03	30.8072	0	1	3	2		1	1	2021-12-29	1	2021-12-31	0	1	0	1	1	0	0	1	1	1	0	0	0	0	0	0	0	0	0	0	0	0	0	0	0	0	0	0	0	0	1	2020-08-27	2	32.9	4	0	2022-01-03
1093	2021-06-01	30.0804	1	2	2	6	1	0	0		1	2021-06-01	0	1	0	0	1	0	0	1	1	0	0	0	0	0	0	0	0	0	0	0	0	0	0	0	0	0	0	0	0	0	0		2	37	3	0	2021-06-01
1094	2021-08-11	30.2247	0	1	5	5	1	0	0		1	2021-08-08	1	0	0	0	1	0	0	1	1	0	0	0	0	0	0	0	0	0	1	0	0	0	0	0	0	0	0	0	0	0	0		2	10.6	3	0	2021-08-11
1095	2022-01-13	31.7087	0	1	4	6	2	0	0		1	2022-01-11	0	1	0	1	1	1	1	1	1	0	0	0	0	0	0	0	0	0	0	0	0	0	0	0	0	0	0	0	0	0	0		0	47.7	4	1	2022-01-14
1096	2021-08-06	29.7836	0	2	4	6	1	0	0		1	2021-08-01	0	1	0	0	1	0	0	0	1	0	0	0	0	0	1	0	0	0	0	0	0	0	0	0	0	0	0	0	0	0	0		0	11.9	3	0	2021-08-06
1097	2021-01-08	29.0957	0	1	3	2	1	1	1	2021-01-05	1	2021-01-06	0	1	0	1	1	0	0	1	1	0	0	0	0	0	0	0	0	0	0	0	0	0	0	0	0	0	0	0	0	0	0		0	30.5	2	1	2021-01-08
1098	2021-01-07	28.9126	0	1	4	5	1	1	0		1	2021-01-06	1	1	0	0	1	0	0	0	1	1	0	0	0	0	0	0	0	0	0	0	0	0	0	0	0	0	0	0	0	0	0		0	31.1	2	0	2021-01-07
1099	2021-02-28	28.9958	0	2	3	2	1	1	1	2021-02-22	1	2021-02-27	0	1	0	1	1	1	1	1	1	0	0	0	0	0	0	0	0	0	0	0	0	0	0	0	0	0	0	0	0	0	0		0	12.2	2	1	2021-02-28
1100	2022-01-06	29.8613	0	2	3	2	1	1	0		1	2022-01-05	0	0	0	1	0	0	0	1	1	0	0	0	0	0	0	0	0	0	0	0	0	0	0	0	0	0	0	0	0	0	1	2021-02-28	2	38.6	4	0	2022-01-06
1101	2020-07-29	27.8779	0	1	2	1	2	1	0		1	2020-07-26	0	1	0	0	1	0	0	0	1	0	0	0	0	0	0	0	0	0	0	0	0	0	0	0	0	0	0	0	0	0	0		0	30.7	1	0	2020-07-30
1102	2020-12-14	28.2607	0	1	2	1	2	1	0		1	2020-12-13	0	1	0	0	1	0	0	1	1	0	0	0	0	0	0	0	0	0	0	0	0	0	0	0	0	0	0	0	0	0	0		0	28.2	2	0	2020-12-14
1103	2021-04-29	28.638	0	1	2	1	2	1	0		1	2021-04-27	0	1	0	1	1	0	0	1	0	1	0	0	0	0	0	0	0	0	0	0	0	0	0	0	0	0	0	0	0	0	0		2	26	3	0	2021-04-29
1104	2021-07-23	28.8738	0	1	2	1	2	1	0		1	2021-07-21	0	1	0	0	1	0	0	1	1	1	0	0	0	0	0	0	0	0	0	0	0	0	0	0	0	0	0	0	0	0	0		2	20.3	3	0	2021-07-23
1105	2020-07-21	27.1429	0	1	3	1	2	1	0		1	2020-07-14	0	0	0	0	0	0	0	0	1	0	0	0	0	0	0	0	0	0	0	0	0	0	0	0	0	0	0	0	0	0	0		0	33.9	1	0	2020-07-22
1106	2020-12-31	27.595	0	1	3	1	2	1	1	2020-12-29	0		0	0	0	0	0	0	0	0	0	0	0	0	0	0	0	0	0	0	0	0	0	0	0	0	0	0	0	0	0	0	0		0	30	2	0	2021-01-05
1107	2022-01-17	28.6546	0	1	3	1	2	1	1	2022-01-12	1	2022-01-16	1	1	0	0	1	0	0	1	1	0	0	0	0	0	0	0	0	0	0	0	0	0	0	0	0	0	0	0	0	0	0		2	50.8	4	1	2022-01-17
1108	2021-07-09	26.9626	1	2	3	1		1	0		1	2021-07-06	1	0	0	0	0	0	0	1	0	0	0	0	0	0	0	0	0	0	0	0	0	0	0	0	0	0	0	0	0	0	1	2020-04-14	2	28.3	3	0	2021-07-09
1109	2021-03-23	27.4452	0	1	2	1	1	1	0		1	2021-03-20	0	1	0	0	1	0	0	1	1	0	0	0	1	0	0	0	0	0	0	0	0	0	0	0	0	0	0	0	0	0	1	2020-09-11	1	17.7	3	0	2021-03-23
1110	2021-08-17	27.853	0	1	2	1	1	1	0		1	2021-08-16	0	1	0	1	1	1	1	1	1	1	0	0	1	0	0	0	0	0	0	0	0	0	0	0	0	0	0	0	0	0	1	2020-09-11	2	8.9	3	0	2021-08-17
1111	2020-07-20	26.7268	0	1	4	2	1	1	0		1	2020-07-17	0	1	0	0	0	1	1	0	1	0	0	0	0	0	0	0	0	0	0	0	0	0	0	0	0	0	0	0	0	0	0		0	35.6	1	1	2020-07-21
1112	2022-01-11	28.2247	0	1	4	2	1	1	0		1	2022-01-11	0	1	0	1	1	0	0	0	0	0	0	0	0	0	0	0	0	0	0	0	0	0	0	0	0	0	0	0	0	0	1	2020-07-21	2	44.8	4	1	2022-01-11
1113	2020-11-20	26.4383	1	1	4	5	1	0	0		1	2020-11-17	0	0	1	0	1	0	0	1	1	0	0	0	1	0	0	0	0	1	0	0	0	0	0	0	0	0	0	0	0	0	1	2020-06-10	0	19.2	2	0	2020-11-20
1114	2020-11-18	26.4577	0	2	2	5	1	0	0		1	2020-11-17	0	1	0	0	1	0	0	1	0	0	0	0	0	0	0	0	0	0	0	0	0	0	0	0	0	0	0	0	0	0	0		0	21.1	2	1	2020-11-19
1115	2021-06-02	27.0014	0	2	2	5	1	0	0		1	2021-06-01	0	0	0	0	0	0	0	1	1	0	0	0	0	0	0	0	0	0	0	0	0	0	0	0	0	0	0	0	0	0	1	2020-11-19	1	36.3	3	0	2021-06-02
1116	2022-01-13	27.4979	0	1	4	6	2	0	0		1	2022-01-11	0	1	0	1	1	1	1	1	1	1	0	0	0	0	0	0	0	0	0	0	0	0	0	0	0	0	0	0	0	0	0		2	47.7	4	1	2022-01-14
1117	2021-02-16	26.491	0	1	3	2	2	0	1	2021-02-09	1	2021-02-14	0	1	0	0	1	0	0	1	0	0	0	0	0	0	0	0	0	0	0	0	0	0	0	0	1	0	0	0	0	0	0		0	11.9	2	1	2021-02-16
1118	2020-07-22	24.8183	1	1	2	1	1	1	1	2020-07-17	1	2020-07-21	0	1	0	0	1	0	0	0	0	0	0	0	0	0	0	0	0	0	0	0	0	0	0	0	0	0	0	0	0	0	0		0	33.2	1	1	2020-07-22
1119	2020-12-17	25.2288	1	1	2	1	1	1	0		1	2020-12-16	0	1	0	0	1	0	0	1	0	0	0	0	0	0	0	0	0	0	0	0	0	0	0	0	0	0	0	0	0	0	1	2020-07-22	0	23.7	2	0	2020-12-23
1120	2022-01-07	26.1637	0	1	3	1	1	1	0		1	2022-01-07	0	0	0	0	0	0	0	1	1	0	0	0	0	0	0	0	0	0	0	0	0	0	0	0	0	0	0	0	0	0	1	2020-08-15	2	39.2	4	0	2022-01-07
1121	2020-11-25	24.8377	0	2	5	2	1	1	0		1	2020-11-21	0	1	0	0	0	0	0	1	0	0	0	0	0	0	0	0	0	0	0	0	0	0	0	0	0	0	0	0	0	0	1	2020-07-02	0	19.6	2	0	2020-11-26
1122	2022-01-20	26.0055	0	2	5	2	1	1	0		1	2022-01-19	0	0	0	1	0	0	0	1	1	0	0	0	0	0	0	0	0	0	0	0	0	0	0	0	0	0	0	0	0	0	1	2020-07-02	2	50	4	0	2022-01-21
1123	2020-12-31	23.8252	1	1	5	1	1	1	1	2020-12-27	1	2020-12-29	0	1	1	0	1	1	1	1	1	0	0	0	0	0	0	0	0	0	0	0	0	0	0	0	0	0	0	0	0	0	0		0	30	2	0	2020-12-31
1124	2021-07-02	24.3329	1	1	5	1	1	1	1	2021-06-24	1	2021-07-01	0	1	0	0	1	1	1	1	1	0	0	0	0	0	0	0	0	0	0	0	0	0	0	0	0	0	0	0	0	0	0		2	32.6	3	0	2021-07-02
1125	2020-11-11	23.2205	0	2	2	5	1	0	0		1	2020-11-11	0	1	0	0	1	1	1	1	0	0	0	0	0	0	0	0	0	0	0	0	0	0	0	0	0	0	0	0	0	0	0		0	19.2	2	0	2020-11-12
1126	2020-08-10	21.889	0	1	5	1	2	0	0		1	2020-08-08	0	1	0	0	1	1	1	0	1	0	0	0	0	0	0	0	0	0	0	0	0	0	0	0	0	0	0	0	0	0	0		0	33.9	1	1	2020-08-11
1127	2020-07-05	21.5035	0	1	3	2	1	0	1	2020-07-01	0		0	0	0	0	0	0	0	0	0	0	0	0	0	0	0	0	0	0	0	0	0	0	0	0	0	0	0	0	0	0	0		0	28.2	1	0	2020-07-05
1128	2022-01-04	23.0236	0	1	3	2	1	0	0		1	2021-12-31	0	1	0	1	1	0	0	0	0	0	0	0	0	0	0	0	0	0	0	0	0	0	0	0	0	0	0	0	0	0	1	2020-11-22	2	33.7	4	0	2022-01-04
1129	2022-01-14	23.0513	0	1	3	2	1	0	1	2022-01-09	0		0	0	0	0	0	0	0	0	0	0	0	0	0	0	0	0	0	0	0	0	0	0	0	0	0	0	0	0	0	0	1	2020-11-22	2	48.3	4	0	2022-01-14
1130	2021-10-25	17.2372	0	1	5	6	1	0	0		1	2021-10-21	0	1	0	0	1	0	0	1	0	0	0	0	0	0	0	0	0	0	0	0	0	0	0	0	0	0	0	0	0	0	0		0	5.1	3	0	2021-10-25
1131	2020-07-30	33.6921	1	2	1	5	1	0	0		1	2020-07-29	0	0	0	0	0	0	0	0	1	0	0	0	0	0	0	0	0	0	0	0	0	0	0	0	0	0	0	0	0	0	0		0	32.3	1	1	2020-07-30
1132	2022-01-17	34.8877	0	2	4	6	1	1	0		1	2022-01-15	1	1	0	1	1	0	0	1	0	0	0	0	0	0	0	0	0	0	0	1	0	0	0	0	0	0	0	0	0	0	0		2	50.8	4	1	2022-01-18
1133	2022-01-18	34.8904	0	2	4	6	1	1	0		1	2022-01-10	0	1	0	1	1	0	0	0	0	0	0	0	0	0	0	0	0	0	0	1	0	0	0	0	0	0	0	0	0	0	0		2	48.4	4	1	2022-01-18
1134	2021-11-09	34.2857	0	2	2	3	2	1	0		1	2021-11-08	0	0	0	1	1	0	0	0	0	1	0	0	0	0	1	0	0	0	0	0	0	0	0	0	0	0	0	0	0	0	1	2020-10-22	2	6.7	4	0	2021-11-09
1135	2021-05-25	33.5395	0	2	3	2	1	1	1	2021-05-21	0		0	0	0	0	0	0	0	0	0	0	0	0	0	1	1	0	0	0	0	0	0	0	0	0	0	0	0	0	0	0	0		0	34.1	3	0	2021-05-27
1136	2021-12-06	34.0804	0	2	3	2	1	1	0		1	2021-12-06	0	1	0	1	1	0	0	1	0	0	0	0	0	1	1	0	0	0	0	0	0	0	0	0	0	0	0	0	0	0	0		2	6.1	4	0	2021-12-07
1137	2022-01-18	34.1997	0	2	3	2	1	1	0		1	2022-01-18	0	1	0	1	1	0	0	1	1	0	0	0	0	1	1	0	0	0	0	0	0	0	0	0	0	0	0	0	0	0	0		2	48.4	4	1	2022-01-18
1138	2021-09-22	33.8363	0	2	5	5	1	0	0		1	2021-09-20	0	0	0	1	1	0	0	0	0	0	0	0	0	0	0	0	0	0	0	0	0	0	0	0	0	0	0	0	0	0	0		2	4.6	3	0	2021-09-22
1139	2021-12-03	34.0361	0	2	5	5	1	0	0		1	2021-12-01	0	1	0	1	0	0	0	0	0	0	0	0	0	0	0	0	0	0	0	0	0	0	0	0	0	0	0	0	0	0	0		2	6.4	4	0	2021-12-03
1140	2022-01-14	34.1526	0	2	5	5	1	0	1	2022-01-02	1	2022-01-10	0	0	0	0	0	0	0	1	0	0	0	0	0	0	0	0	0	0	0	0	0	0	0	0	0	0	0	0	0	0	0		2	48.3	4	0	2022-01-14
1141	2021-04-02	33.104	0	2	2	1	1	1	0		1	2021-04-01	0	0	0	0	1	0	0	0	0	0	0	0	0	0	0	0	0	0	0	0	0	0	0	0	0	0	0	0	0	0	0		2	30.4	3	0	2021-04-05
1142	2022-01-06	33.8779	0	2	2	1	1	1	0		1	2022-01-05	0	1	0	1	1	0	0	0	0	0	0	0	0	0	0	0	0	0	0	0	0	0	0	0	0	0	0	0	0	0	0		2	38.6	4	1	2022-01-07
1143	2021-04-12	33.2372	0	1	5	1	1	0	0		1	2021-04-06	0	1	0	1	1	0	0	1	1	0	0	0	0	0	0	0	0	0	0	0	0	0	0	0	0	0	0	0	0	0	1	2020-12-19	0	27.4	3	0	2021-04-12
1144	2022-01-05	33.9806	0	1	5	1	1	0	0		1	2022-01-01	0	1	0	0	1	0	0	1	1	1	0	0	0	0	0	0	0	0	0	0	0	0	0	0	0	0	0	0	0	0	1	2020-12-19	2	36.8	4	0	2022-01-05
1145	2021-12-30	33.742	0	1	2	4	2	0	0		1	2021-12-29	0	0	0	1	1	0	0	1	1	0	0	0	0	0	0	0	0	0	0	0	0	0	0	0	0	0	0	0	0	0	1	2020-04-27	2	21.2	4	0	2021-12-30
1146	2021-07-08	32.7545	0	1	5	6	1	0	0		1	2021-07-07	0	0	0	1	1	0	0	1	1	0	0	0	0	0	0	0	0	0	0	0	0	0	0	0	0	0	0	0	0	0	1	2020-09-05	2	29.7	3	0	2021-07-08
1147	2021-05-24	32.0139	0	2	5	3	1	1	0		1	2021-05-22	1	1	0	0	1	0	0	1	1	0	0	0	0	0	0	0	0	1	0	0	0	0	0	0	0	0	0	0	0	1	1	2020-11-23	1	39	3	0	2021-05-24
1148	2022-01-02	32.6325	0	2	5	3	1	1	0		1	2022-01-01	0	1	0	1	1	0	0	1	0	0	0	0	0	0	0	0	0	1	0	0	0	0	0	0	0	0	0	0	0	1	1	2020-11-23	2	29.7	4	0	2022-01-02
1149	2020-12-14	30.9015	0	2	1	1	2	1	1	2020-12-09	1	2020-12-13	0	0	0	0	0	0	0	1	1	0	0	0	0	0	0	0	0	0	0	0	0	0	0	0	0	0	0	0	0	0	0		0	28.2	2	1	2020-12-14
1150	2021-06-23	31.4313	0	2	1	1	2	1	0		1	2021-06-23	0	0	0	1	0	0	0	1	0	0	0	0	0	0	0	0	0	0	0	0	0	0	0	0	0	0	0	0	0	0	1	2020-12-14	2	36.6	3	0	2021-06-23
1151	2021-01-05	30.5243	0	1	4	6	1	0	0		1	2021-01-05	0	0	0	1	0	0	0	0	1	0	0	0	0	0	0	0	0	0	0	0	0	0	0	0	0	0	0	0	0	0	0		0	33.2	2	0	2021-01-06
1152	2021-10-25	31.337	0	2	4	6	1	0	0		1	2021-10-25	0	1	1	0	0	0	0	0	1	0	0	0	0	0	0	0	0	0	0	0	0	0	0	0	0	0	0	0	0	0	0		1	5.1	3	0	2021-10-26
1153	2022-01-06	31.5395	0	2	4	6	1	0	0		1	2022-01-05	0	1	0	0	0	0	0	1	1	0	0	0	0	0	0	0	0	0	0	0	0	0	0	0	0	0	0	0	0	0	0		1	38.6	4	1	2022-01-06
1154	2021-11-23	30.7434	1	2	1	2	2	1	0		1	2021-11-22	0	1	0	0	0	0	0	0	1	0	0	0	0	0	0	0	0	0	0	0	0	0	0	0	0	0	0	0	0	0	0		2	6.9	4	0	2021-11-23
1155	2020-07-30	29.2566	1	2	1	5	1	0	0		1	2020-07-30	0	0	0	0	1	0	0	0	1	0	0	0	0	0	0	0	0	0	0	0	0	0	0	0	0	0	0	0	0	0	0		0	32.3	1	1	2020-07-31
1156	2020-07-27	28.1969	1	2	1	2	1	1	1	2020-07-22	0		0	0	0	0	0	0	0	0	0	0	0	0	0	0	0	0	0	0	0	0	0	0	0	0	0	0	0	0	0	0	0		0	32.5	1	0	2020-07-28
1157	2021-08-27	29.2621	0	2	5	5	1	0	0		1	2021-08-26	0	1	0	0	1	0	0	1	1	1	0	0	0	0	0	0	0	0	0	0	0	0	0	0	0	0	0	0	0	0	1	2020-08-09	2	5.9	3	0	2021-08-27
1158	2020-07-20	28.0555	1	2	5	5	2	0	1	2020-07-17	1	2020-07-18	0	0	1	0	1	0	0	0	0	0	0	0	0	0	0	0	0	0	0	0	0	0	0	0	0	0	0	0	0	0	0		0	35.6	1	0	2020-07-21
1159	2020-08-03	28.1748	0	2	2	1	2	1	0		1	2020-08-02	0	1	0	0	1	0	0	0	1	0	0	0	0	0	0	0	0	0	0	0	0	0	0	0	0	0	0	0	0	0	0		0	32.7	1	1	2020-08-03
1160	2021-02-16	28.7212	0	2	2	1	2	1	0		1	2021-02-16	1	1	0	1	0	0	0	1	1	0	0	0	0	0	0	0	0	0	0	0	0	0	0	0	0	0	0	0	0	0	1	2020-08-03	0	11.9	2	0	2021-02-16
1161	2021-04-14	28.8793	0	2	2	1	2	1	0		1	2021-04-11	0	1	0	1	0	1	1	0	0	0	0	0	0	0	0	0	0	0	0	0	0	0	0	0	0	0	0	0	0	0	1	2020-08-03	1	25.5	3	0	2021-04-15
1162	2022-01-13	29.6394	0	2	2	1	2	1	0		1	2022-01-13	0	1	0	1	1	0	0	0	1	0	0	0	0	0	0	0	0	0	0	0	0	0	0	0	0	0	0	0	0	0	1	2020-08-03	2	47.7	4	0	2022-01-13
1163	2020-12-28	28.2247	0	2	2	2	1	1	0		1	2020-12-27	0	0	1	0	1	0	0	1	1	0	0	0	0	0	0	0	0	0	0	1	0	0	0	0	0	0	0	0	0	0	0		0	34.2	2	1	2020-12-28
1164	2021-06-24	28.7184	0	2	2	2	1	1	0		1	2021-06-18	0	0	0	0	0	0	0	1	0	1	0	0	0	0	0	0	0	0	0	1	0	0	0	0	0	0	0	0	0	0	1	2020-12-28	2	36.2	3	0	2021-06-24
1165	2021-09-07	28.9265	0	2	2	2	1	1	0		1	2021-09-06	0	0	0	0	1	0	0	0	1	0	0	0	0	0	0	0	0	0	0	1	0	0	0	0	0	0	0	0	0	0	1	2020-12-28	2	4.3	3	0	2021-09-07
1166	2021-05-31	27.7975	0	2	2	2	1	1	0		1	2021-05-24	0	0	0	0	1	0	0	1	1	0	0	0	0	0	0	0	0	0	0	0	0	0	0	0	0	0	0	0	0	0	0		0	42	3	0	2021-06-01
1167	2021-06-10	27.8252	0	2	2	2	1	1	1	2021-06-06	1	2021-06-09	0	0	0	0	1	0	0	1	1	0	0	0	0	0	0	0	0	0	0	0	0	0	0	0	0	0	0	0	0	0	0		0	37.3	3	0	2021-06-10
1168	2021-03-01	27.0069	0	2	5	4	1	0	0		1	2021-02-27	0	1	0	1	1	1	1	0	0	0	0	0	0	0	0	0	0	0	0	0	0	0	0	0	0	0	0	0	0	0	1	2020-07-25	0	12.2	3	0	2021-03-02
1169	2020-07-23	26.3911	1	1	4	2	1	0	0		1	2020-07-22	1	1	0	0	1	0	0	0	1	0	0	0	0	0	0	0	0	0	0	0	0	0	0	0	0	0	0	0	0	0	0		0	32.8	1	1	2020-07-24
1170	2021-09-30	27.6227	0	2	5	6	1	0	0		1	2021-09-30	0	0	0	0	1	0	0	1	1	0	0	0	0	0	0	0	0	0	0	0	0	0	0	0	0	0	0	0	0	0	0		2	4.5	3	0	2021-09-30
1171	2020-08-25	26.1359	0	2	2	3	2	1	0		1	2020-08-24	0	1	0	0	1	1	1	0	0	0	0	0	0	0	0	0	0	0	1	0	0	0	0	0	0	0	0	0	0	0	0		0	29.5	1	0	2020-08-26
1172	2021-04-08	26.7628	0	2	2	3	2	1	1	2021-03-31	0		0	0	0	0	0	0	0	0	0	0	0	0	0	0	0	0	0	0	1	0	0	0	0	0	0	0	0	0	0	0	0		2	25.8	3	0	2021-04-08
1173	2021-07-27	27.068	0	2	2	3	2	1	1	2021-07-25	1	2021-07-26	0	0	0	0	1	0	0	1	0	0	0	0	0	0	0	0	0	0	1	0	0	0	0	0	0	0	0	0	0	0	0		2	18.3	3	0	2021-07-27
1174	2020-08-06	25.9473	0	1	3	2	1	1	0		1	2020-08-06	0	0	0	0	1	0	0	0	1	0	0	0	0	0	0	0	0	0	0	0	0	0	0	0	0	0	0	0	0	0	0		0	31.2	1	1	2020-08-07
1175	2021-09-23	27.0929	0	1	3	2	1	1	0		1	2021-09-23	1	1	0	1	1	0	0	1	1	0	0	0	0	0	0	0	0	0	0	0	0	0	0	0	0	0	0	0	0	0	1	2020-08-07	2	4.4	3	0	2021-09-23
1176	2022-01-11	27.3426	0	2	5	2	1	1	1	2022-01-06	1	2022-01-08	1	1	0	0	1	0	0	1	0	0	0	0	0	0	0	0	0	0	0	0	0	0	0	0	0	0	0	0	0	0	0		2	44.8	4	1	2022-01-11
1177	2021-01-04	26.2053	0	1	5	3	1	1	1	2021-01-04	0		0	0	0	0	0	0	0	0	0	0	0	0	0	0	0	0	0	0	0	0	0	0	0	0	0	0	0	0	0	0	0		0	40.9	2	1	2021-01-07
1178	2021-10-11	26.7767	0	1	2	3	1	1	0		1	2021-10-09	1	1	0	1	1	0	0	1	1	0	0	0	0	0	0	0	0	0	0	0	0	0	0	0	0	0	0	0	0	0	0		2	4.8	3	0	2021-10-11
1179	2022-01-13	27.0374	0	1	2	3	1	1	0		1	2022-01-11	0	1	0	1	0	0	0	1	1	0	0	0	0	0	0	0	0	0	0	0	0	0	0	0	0	0	0	0	0	0	0		2	47.7	4	0	2022-01-13
1180	2020-11-25	26.0999	0	2	2	3	1	1	0		1	2020-11-20	0	1	0	0	1	0	0	1	1	1	0	0	0	0	0	0	0	0	0	0	0	0	0	0	0	0	0	0	0	0	0		0	19.6	2	1	2020-11-25
1181	2021-03-31	25.8863	0	1	5	4	1	0	0		1	2021-03-30	0	0	0	1	1	0	0	0	1	0	0	0	0	0	0	0	0	0	0	0	0	0	0	0	0	0	0	0	0	0	1	2021-01-07	2	23.3	3	0	2021-03-31
1182	2021-05-04	25.9806	0	1	5	4	1	0	0		1	2021-05-04	0	1	0	1	1	0	0	0	1	0	0	0	0	0	0	0	0	0	0	0	0	0	0	0	0	0	0	0	0	0	1	2021-01-07	2	28.1	3	0	2021-05-05
1183	2020-12-13	25.276	1	1	3	1	1	1	0		1	2020-12-07	0	0	0	0	1	0	0	1	1	0	0	0	0	0	0	0	0	0	0	1	0	0	0	0	0	0	0	0	0	0	0		0	24.2	2	0	2020-12-13
1184	2021-06-25	25.8141	1	1	3	1	1	1	1	2021-06-19	1	2021-06-22	0	1	0	1	0	0	0	1	1	0	0	0	0	0	0	0	0	0	0	1	0	0	0	0	0	0	0	0	0	0	1	2020-12-21	2	35.5	3	0	2021-06-25
1185	2020-07-06	23.5673	0	1	5	4	1	1	0		1	2020-06-30	0	1	0	0	1	0	0	1	1	1	1	0	0	0	0	0	0	0	0	0	0	0	0	0	0	0	0	0	0	0	0		0	30.5	1	0	2020-07-06
1186	2021-08-06	24.6657	0	1	5	4	1	1	0		1	2021-08-04	0	1	0	1	0	0	0	1	1	0	0	0	0	0	0	0	0	0	0	0	0	0	0	0	0	0	0	0	0	0	0		2	11.9	3	0	2021-08-06
1187	2020-11-23	23.6838	0	1	2	2	1	1	0		1	2020-11-19	0	1	1	0	1	1	1	1	0	1	0	0	0	0	0	0	0	0	0	0	0	0	0	0	0	0	0	0	0	0	0		0	23.4	2	1	2020-11-23
1188	2022-01-06	24.5881	0	1	4	2	1	0	0		1	2022-01-03	0	1	0	0	1	0	0	0	0	0	0	0	0	0	0	0	0	0	0	0	0	0	0	0	0	0	0	0	0	0	1	2020-09-30	2	38.6	4	0	2022-01-06
1189	2021-11-29	23.043	0	1	3	3	1	1	0		1	2021-11-27	0	0	1	1	1	0	0	1	0	0	0	0	0	0	0	0	0	0	0	0	0	0	0	0	0	0	0	0	0	0	0		2	7.3	4	0	2021-11-29
1190	2021-06-09	35.6644	0	2	3	3	1	1	0		1	2021-06-08	0	1	0	1	1	0	0	1	0	0	0	0	0	0	0	0	0	0	0	0	0	0	0	0	0	0	0	0	0	0	1	2020-08-04	2	37.7	3	0	2021-06-09
1191	2022-01-13	36.0971	0	2	4	6	2	0	0		1	2022-01-11	0	1	0	0	0	0	0	1	1	0	0	0	0	0	0	0	0	0	0	0	0	0	0	0	0	0	0	0	0	0	1	2020-04-21	2	47.7	4	0	2022-01-14
1192	2020-12-10	33.8225	0	2	5	3	1	1	1	2020-12-05	0		0	0	0	0	0	0	0	0	0	0	0	0	0	0	0	0	0	0	0	0	0	0	0	0	1	0	0	0	0	0	1	2020-07-13	0	21.6	2	0	2020-12-11
1193	2020-12-03	32.9875	0	1	2	3	1	1	1	2020-12-02	0		0	0	0	0	0	0	0	0	0	0	0	0	0	0	0	0	0	0	0	0	0	0	0	0	0	0	0	0	0	0	0		0	20.3	2	0	2020-12-09
1194	2021-02-17	33.1983	0	1	2	3	1	1	0		1	2021-02-16	0	0	0	0	0	0	0	1	0	0	0	0	0	0	0	0	0	0	0	0	0	0	0	0	0	0	0	0	0	0	0		0	12.1	2	0	2021-02-18
1195	2022-01-21	32.7712	0	1	5	1	1	1	0		1	2022-01-17	1	1	0	1	1	1	1	1	1	0	0	0	0	0	0	0	0	0	0	0	0	0	0	0	0	0	0	0	0	0	0		0	51.2	4	1	2022-01-21
1196	2021-05-10	32.7628	0	1	3	3	2	1	0		1	2021-05-08	0	1	0	1	1	1	1	0	1	0	0	0	0	1	0	0	0	1	0	0	0	0	0	0	0	0	0	0	0	0	0		0	36.6	3	0	2021-05-11
1197	2020-07-27	31.8169	0	1	3	4	1	1	1	2020-07-24	0		0	0	0	0	0	0	0	0	0	0	0	0	0	0	0	0	0	0	0	0	0	0	0	0	0	0	0	0	0	0	0		0	32.5	1	0	2020-07-30
1198	2022-01-19	33.3176	0	1	3	4	1	1	0		1	2022-01-18	0	0	0	1	1	0	0	0	0	0	0	0	0	0	0	0	0	0	0	0	0	0	0	0	0	0	0	0	0	0	0		2	50.2	4	1	2022-01-26
1199	2020-12-14	30.8682	0	2	4	6	1	0	0		1	2020-12-09	0	1	0	0	0	1	1	1	1	1	0	0	0	0	0	0	0	0	0	0	0	0	0	0	0	0	0	0	0	0	0		0	28.2	2	1	2020-12-15
1200	2021-12-28	30.0777	0	2	1	4	2	0	1	2021-12-20	1	2021-12-26	0	1	0	1	1	0	0	1	1	0	0	0	0	0	0	0	0	0	0	0	0	0	0	0	0	0	0	0	0	0	0		2	16.7	4	0	2021-12-28
1201	2020-12-10	28.4688	0	1	2	5	1	0	1	2020-12-09	0		0	0	0	0	0	0	0	0	0	0	0	0	0	0	0	0	0	0	0	0	0	0	0	0	0	0	0	0	0	0	0		0	21.6	2	1	2020-12-14
1202	2021-06-18	28.9958	0	1	2	5	1	0	0		1	2021-06-16	0	1	0	0	1	0	0	1	0	0	0	0	0	0	0	0	0	0	0	0	0	0	0	0	0	0	0	0	0	0	1	2020-12-14	0	37	3	0	2021-06-18
1203	2021-12-17	28.4771	0	2	2	2	2	0	1	2021-12-15	1	2021-12-17	0	0	0	0	1	0	0	1	0	0	0	0	0	0	0	0	0	0	0	1	0	0	0	0	0	0	0	0	0	0	1	2020-08-28	2	5.7	4	0	2021-12-17
1204	2021-06-10	28.1803	0	2	2	3	2	1	0		1	2021-06-09	0	1	0	0	1	0	0	1	0	0	0	0	0	0	0	0	0	0	0	0	0	0	0	0	0	0	0	0	0	1	0		2	37.3	3	1	2021-06-10
1205	2021-03-01	27.5922	0	2	2	3	1	1	0		1	2021-02-25	1	0	0	1	1	1	1	1	1	0	0	0	0	0	0	0	0	0	0	0	0	0	0	0	0	0	0	0	0	0	0		0	12.2	3	1	2021-03-01
1206	2022-01-13	28.4743	0	2	2	3	1	1	0		1	2022-01-12	0	0	0	1	1	0	0	1	1	1	0	0	0	0	0	0	0	0	0	0	0	0	0	0	0	0	0	0	0	0	1	2021-03-01	2	47.7	4	1	2022-01-14
1207	2020-08-20	26.8738	0	2	5	5	1	0	0		1	2020-08-16	0	0	0	0	0	0	0	0	0	1	0	0	0	0	1	0	0	0	0	0	0	0	0	0	0	0	0	0	0	0	0		0	31.1	1	0	2020-08-21
1208	2020-07-31	26.7462	0	2	2	2	1		1	2020-07-30	0		0	0	0	0	0	0	0	0	0	0	0	0	0	0	0	0	0	0	0	0	0	0	0	0	0	0	0	0	0	0	0		0	30.5	1	0	2020-08-01
1209	2020-11-18	27.0069	1	2	1	2	2	1	0		1	2020-11-16	0	1	0	0	1	0	0	0	1	1	0	0	0	0	0	0	0	0	0	0	0	0	0	0	0	0	0	0	0	0	0		0	21.1	2	1	2020-11-18
1210	2021-03-31	27.2677	1	2	4	6	1	0	1	2021-03-25	1	2021-03-31	1	1	0	1	1	0	0	1	1	0	0	0	0	0	0	0	0	0	0	0	0	0	0	0	0	0	0	0	0	0	0		0	23.3	3	1	2021-03-31
1211	2021-06-01	27.4064	0	2	5	2	1	1	1	2021-05-22	1	2021-05-29	0	1	0	0	1	0	0	1	0	0	0	0	0	0	0	0	0	0	0	0	0	0	0	0	0	0	0	0	0	0	0		2	37	3	0	2021-06-01
1212	2020-07-30	25.9695	0	2	1	5	2	0	0		1	2020-07-29	0	1	0	0	0	0	0	0	1	0	0	0	0	0	0	0	0	0	0	0	0	0	0	0	0	0	0	0	0	0	0		0	32.3	1	1	2020-08-03
1213	2020-12-10	26.1997	0	2	1	5	1	0	0		1	2020-12-08	0	1	0	0	1	0	0	1	1	0	0	0	0	0	0	0	0	0	0	0	0	0	0	0	0	0	0	0	0	0	0		0	21.6	2	1	2020-12-11
1214	2021-07-07	26.7795	0	2	1	5	1	0	0		1	2021-07-03	0	0	0	1	1	0	0	0	0	0	0	0	0	0	0	0	0	0	0	0	0	0	0	0	0	0	0	0	0	0	1	2020-12-11	2	30.9	3	0	2021-07-07
1215	2020-06-16	25.4202	0	2	1	2	2	1	1	2020-06-07	0		0	0	0	0	0	0	0	0	0	0	0	0	0	0	0	0	0	0	0	1	0	0	0	0	0	0	0	0	0	0	0		0	26.3	1	1	2020-06-16
1216	2021-06-28	26.466	0	2	1	2	2	1	0		1	2021-06-27	0	0	0	1	1	0	0	1	1	1	0	0	0	0	0	0	0	0	0	1	0	0	0	0	0	0	0	0	0	0	1	2020-06-17	2	39.1	3	0	2021-06-28
1217	2022-01-04	26.9931	0	2	1	2	2	1	0		1	2022-01-04	1	1	0	1	1	0	0	0	1	1	0	0	0	0	0	0	0	0	0	1	0	0	0	0	0	0	0	0	0	0	1	2020-06-17	2	33.7	4	0	2022-01-05
1218	2021-11-16	28.7822	0	2	2	2	1	0	0		1	2021-11-13	1	1	0	1	1	0	0	1	1	0	0	0	0	0	0	0	0	0	0	0	0	0	0	0	0	0	0	0	0	0	1	2020-10-27	2	6.7	4	0	2021-11-16
1219	2020-08-21	25.1262	0	2	4	6	1	0	1	2020-08-18	0		0	0	0	0	0	0	0	0	0	0	0	0	0	0	0	0	0	0	0	0	0	0	0	0	0	0	0	0	0	0	0		0	28.9	1	1	2020-08-24
1220	2021-09-09	25.6893	0	2	4	6	1	0	0		1	2021-09-08	0	0	0	1	0	0	0	0	0	0	0	0	0	0	0	0	0	0	0	0	0	0	0	0	0	0	0	0	0	0	0		2	4.6	3	0	2021-09-09
1221	2022-01-07	25.5811	1	1	5	5	1	0	0		1	2022-01-05	1	0	0	0	0	0	0	1	1	0	0	0	0	0	0	0	0	0	0	0	0	0	0	0	0	0	0	0	0	0	0		2	39.2	4	0	2022-01-07
1222	2020-12-03	24.6741	1	1	3	4	2	0	0		1	2020-12-03	0	1	0	0	1	0	0	0	1	0	0	0	0	0	0	0	0	0	0	0	0	0	0	0	0	0	0	0	0	0	0		0	20.3	2	0	2020-12-04
1223	2022-01-02	25.6366	0	2	5	1	1	1	1	2021-12-30	0		0	0	0	0	0	0	0	0	0	0	0	0	0	0	0	0	0	0	1	0	0	0	0	0	0	0	0	0	0	0	1	2020-08-13	2	29.7	4	0	2022-01-03
1224	2021-07-09	22.5465	1	2	4	6	1	0	0		1	2021-07-08	0	1	0	0	1	0	0	0	0	0	1	0	0	0	0	0	0	0	0	0	0	0	0	0	0	0	0	0	0	0	0		2	28.3	3	0	2021-07-09
1225	2022-01-04	36.3523	0	2	5	1	2	1	0		1	2022-01-03	0	0	0	1	1	0	0	1	1	0	0	0	0	0	0	0	0	0	0	0	0	0	0	0	1	0	0	0	0	0	1	2021-06-03	2	33.7	4	0	2022-01-04
1226	2021-07-02	35.6893	0	2	2	5	1	0	1	2021-06-30	0		0	0	0	0	0	0	0	0	0	0	0	0	0	0	0	0	0	0	0	0	0	0	0	0	0	0	0	0	0	0	0		2	32.6	3	0	2021-07-02
1227	2022-01-04	36.2053	0	2	2	5	1	0	1	2022-01-01	1	2022-01-03	0	1	0	1	1	0	0	0	1	1	0	0	0	0	0	0	0	0	0	0	0	0	0	0	0	0	0	0	0	0	0		2	33.7	4	1	2022-01-04
1228	2021-01-14	33.8835	1	2	3	1	2	1	1	2021-01-12	1	2021-01-13	1	1	0	0	1	0	0	1	1	0	0	0	0	0	0	0	0	0	0	0	0	0	0	0	0	0	0	0	0	0	0		0	29.3	2	1	2021-01-18
1229	2020-08-12	33.4397	0	2	2	5	2	1	0		1	2020-08-12	1	1	0	0	0	0	0	0	1	0	0	0	0	0	0	0	0	0	0	0	0	0	0	0	0	0	0	0	0	0	0		0	30.8	1	1	2020-08-12
1230	2022-01-18	34.1248	0	1	3	2	2		0		1	2022-01-18	0	1	0	1	1	0	0	1	1	0	0	0	0	0	0	0	0	0	0	1	0	0	0	0	0	0	0	0	0	0	0		2	48.4	4	1	2022-01-18
1231	2022-01-03	33.387	0	1	4	6	1	0	0		1	2022-01-01	0	1	0	1	1	1	1	1	1	0	0	0	0	0	0	0	0	0	0	0	0	0	0	0	0	0	0	0	0	0	1	2020-12-30	2	32.9	4	1	2022-01-03
1232	2021-06-04	32.2746	0	2	3	1	1	1	0		1	2021-05-28	0	1	0	0	1	0	0	0	1	0	0	0	0	0	0	0	0	0	0	0	0	0	0	0	0	0	0	0	0	0	0		2	35.6	3	0	2021-06-04
1233	2022-01-05	32.871	0	2	3	1	1	1	0		1	2022-01-02	0	1	0	0	1	0	0	0	0	0	0	0	0	0	0	0	0	0	0	0	0	0	0	0	0	0	0	0	0	0	0		2	36.8	4	0	2022-01-06
1234	2021-08-26	32.3856	0	1	3	4	1	1	0		1	2021-08-24	0	0	0	1	1	1	1	1	1	0	0	0	0	0	0	0	0	0	0	0	0	0	0	0	0	0	0	0	0	0	1	2020-07-25	2	6.2	3	0	2021-08-26
1235	2020-07-20	31.2538	0	2	2	1	1	1	1	2020-07-15	1	2020-07-19	0	1	0	0	1	0	0	0	0	0	0	0	0	0	0	0	1	0	1	0	0	0	0	0	0	0	0	0	0	0	0		0	35.6	1	1	2020-07-21
1236	2021-04-27	32.0333	0	2	2	1	1	1	0		1	2021-04-25	0	1	0	1	1	0	0	0	0	0	0	0	0	0	0	0	1	0	1	0	0	0	0	0	0	0	0	0	0	0	1	2020-07-21	2	25.7	3	0	2021-04-27
1237	2021-01-19	30.5631	0	2	3	2	1	1	1	2021-01-14	0		0	0	0	0	0	0	0	0	0	0	0	0	0	0	0	0	0	0	0	0	0	0	0	0	0	0	0	0	0	0	0		0	25.3	2	0	2021-01-20
1238	2021-02-16	30.3495	0	2	1	2	2	1	0		1	2021-02-10	0	1	0	1	1	1	1	1	1	1	0	0	0	0	0	0	0	0	0	0	0	0	0	0	0	0	0	0	0	0	0		0	11.9	2	0	2021-02-16
1239	2021-05-31	30.638	0	2	1	2	2	1	0		1	2021-05-24	0	1	0	0	1	0	0	1	1	1	0	0	0	0	0	0	0	0	0	0	0	0	0	0	0	0	0	0	0	0	0		2	42	3	0	2021-05-31
1240	2021-08-10	30.835	0	2	1	2	2	1	0		1	2021-08-09	0	1	0	1	1	0	0	1	1	0	0	0	0	0	0	0	0	0	0	0	0	0	0	0	0	0	0	0	0	0	0		2	10.8	3	0	2021-08-10
1241	2021-04-14	30.2802	0	2	3	6	1	0	0		1	2021-04-12	0	1	0	1	1	0	0	0	0	0	0	0	0	0	1	0	1	0	0	0	0	0	0	0	0	0	0	0	0	0	0		2	25.5	3	0	2021-04-15
1242	2020-12-15	29.6366	0	1	5	4	1	1	1	2020-12-13	0		0	0	0	0	0	0	0	0	0	0	0	0	0	0	0	0	0	0	0	0	0	0	0	0	0	0	0	0	0	0	0		0	25.1	2	0	2020-12-21
1243	2021-01-14	29.6449	0	1	4	1	1	0	0		1	2021-01-13	1	0	0	1	0	0	0	1	0	0	0	0	0	0	0	0	0	0	0	0	0	0	0	0	0	0	0	0	0	0	0		0	29.3	2	0	2021-01-14
1244	2021-03-23	29.8336	0	1	4	1	1	0	0		1	2021-03-20	0	1	0	1	1	0	0	1	1	0	0	0	0	0	0	0	0	0	0	0	0	0	0	0	0	0	0	0	0	0	0		1	17.7	3	0	2021-03-23
1245	2021-06-15	30.0666	0	1	4	1	1	0	0		1	2021-06-11	0	0	0	1	1	0	0	0	0	0	0	0	0	0	0	0	0	0	0	0	0	0	0	0	0	0	0	0	0	0	0		2	43.8	3	0	2021-06-15
1246	2022-01-11	30.6491	0	1	4	1	1	0	0		1	2022-01-10	0	0	0	1	1	0	0	0	0	0	0	0	0	0	0	0	0	0	0	0	0	0	0	0	0	0	0	0	0	0	0		2	44.8	4	1	2022-01-11
1247	2021-01-15	28.1415	0	2	4	1	1	1	0		1	2021-01-12	0	1	0	0	1	0	0	1	1	1	0	0	0	0	0	0	0	0	0	0	0	0	0	0	0	0	0	0	0	0	1	2020-08-10	0	27.7	2	1	2021-01-15
1248	2021-08-30	28.749	0	1	3	2			0		1	2021-08-29	0	0	0	1	0	0	0	1	1	1	0	0	0	0	0	0	0	0	0	0	0	0	0	0	0	0	0	0	0	0	0		2	5.5	3	0	2021-08-30
1249	2021-08-11	28.086	1	3	1	1	2	1	0		1	2021-08-11	0	0	0	1	0	0	0	1	0	0	0	0	0	0	0	0	0	0	0	0	0	0	0	0	0	0	0	0	0	0	0		2	10.6	3	1	2021-08-11
1250	2021-11-18	28.3606	1	3	1	1	2	1	0		1	2021-11-16	0	0	0	1	0	0	0	1	1	1	0	0	0	0	0	0	0	0	0	0	0	0	0	0	0	0	0	0	0	0	1	2021-08-11	2	7	4	0	2021-11-18
1251	2021-04-19	27.1345	0	3	5	5	2	0	0		1	2021-04-16	0	1	0	1	1	0	0	1	1	0	0	0	0	0	0	0	0	0	0	1	0	0	0	0	0	0	0	0	0	0	0		2	29.5	3	0	2021-04-19
1252	2021-05-10	27.1928	0	3	5	5	2	0	0		1	2021-05-09	0	1	0	0	1	0	0	1	0	0	0	0	0	0	0	0	0	0	0	1	0	0	0	0	0	0	0	0	0	0	0		2	36.6	3	0	2021-05-11
1253	2021-07-29	27.4147	0	3	5	5	2	0	0		1	2021-07-22	0	1	0	1	1	0	0	1	0	1	0	0	0	0	0	0	0	0	0	1	0	0	0	0	0	0	0	0	0	0	0		2	16.8	3	0	2021-07-29
1254	2022-01-03	28.6546	0	1	3	4	1	0	0		1	2022-01-03	1	0	0	0	0	0	0	0	1	0	0	0	0	0	0	0	0	0	1	0	0	0	0	0	0	0	0	0	0	0	0		1	32.9	4	0	2022-01-03
1255	2021-10-21	27.0985	1	2	3	4	1	1	0		1	2021-10-21	0	0	0	1	1	0	0	1	1	0	0	0	0	0	0	0	0	0	0	0	0	0	0	0	0	0	0	0	0	0	0		2	5.1	3	0	2021-10-21
1256	2020-12-18	25.534	1	2	5	4	1	1	0		1	2020-12-16	0	1	0	0	1	0	0	0	0	0	0	0	0	0	0	0	0	0	0	0	0	0	0	0	0	0	0	0	0	0	0		0	24	2	0	2020-12-18
1257	2021-11-02	26.4189	1	2	5	4	1	1	0		1	2021-11-01	1	0	0	0	1	0	0	1	1	1	0	0	0	0	0	0	0	0	0	0	0	0	0	0	0	0	0	0	0	0	1	2021-01-06	2	5.5	4	0	2021-11-02
1258	2020-11-13	25.3426	0	1	2	2	2	1	0		1	2020-11-12	0	0	0	0	1	0	0	0	0	0	0	0	0	0	0	0	0	0	0	0	0	0	0	0	0	0	0	0	0	0	1	2020-04-27	0	18.4	2	0	2020-11-13
1259	2020-07-07	24.9404	0	1	2	1	2	1	0		1	2020-07-07	0	0	0	0	1	0	0	0	1	0	0	0	0	0	0	0	0	0	0	0	0	0	0	0	0	0	0	0	0	1	0		0	27.7	1	0	2020-07-10
1260	2020-08-06	23.4535	0	2	3	2	2	1	1	2020-08-03	1	2020-08-04	0	0	0	0	1	0	0	0	0	0	0	0	0	0	0	0	0	0	0	0	0	0	0	0	0	0	0	0	0	0	0		0	31.2	1	1	2020-08-06
1261	2021-09-29	24.0943	0	1	3	2			1	2021-09-25	1	2021-09-27	0	0	0	1	1	0	0	1	0	0	0	0	0	0	0	0	0	0	1	0	0	0	0	0	0	0	0	0	0	0	0		2	4.5	3	0	2021-09-29
1262	2021-11-29	24.2635	0	1	3	2			0		1	2021-11-28	1	1	0	1	1	0	0	1	1	0	0	0	0	0	0	0	0	0	1	0	0	0	0	0	0	0	0	0	0	0	0		2	7.3	4	0	2021-11-29
1263	2021-07-01	22.871	0	2	5	2	2	0	0		1	2021-06-29	0	1	0	1	0	0	0	1	0	0	0	0	0	0	0	0	0	0	0	0	0	0	0	0	0	0	0	0	0	0	0		2	32.5	3	0	2021-07-01
1264	2021-08-05	22.9681	0	2	5	2	2	0	0		1	2021-08-01	0	1	0	1	1	0	0	1	1	0	0	0	0	0	0	0	0	0	0	0	0	0	0	0	0	0	0	0	0	0	0		2	11.7	3	0	2021-08-05
1265	2021-11-17	23.2566	0	2	5	2	2	0	0		1	2021-11-15	0	1	0	1	1	0	0	1	1	0	0	0	0	0	0	0	0	0	0	0	0	0	0	0	0	0	0	0	0	0	0		2	7.1	4	0	2021-11-17
1266	2021-10-04	22.9126	0	2	4	5	1	0	0		1	2021-10-04	0	1	0	1	1	0	0	1	1	0	0	0	0	0	0	0	0	0	0	0	0	0	0	0	0	0	0	0	0	1	0		2	4.4	3	0	2021-10-05
1267	2021-02-08	34.3689	1	2	5	2	1	1	1	2021-01-31	0		0	0	0	0	0	0	0	0	0	0	0	0	0	0	0	0	0	0	0	0	0	0	0	0	0	0	0	0	0	0	0		0	14.7	2	0	2021-02-08
1268	2021-06-15	34.7212	1	2	5	2	1	1	0		1	2021-06-15	0	1	0	1	1	0	0	0	0	0	0	0	0	0	0	0	0	0	0	0	0	0	0	0	0	0	0	0	0	0	0		2	43.8	3	0	2021-06-15
1269	2022-01-18	35.3232	1	2	5	2	1	1	0		1	2022-01-18	0	1	0	1	1	0	0	0	0	0	0	0	0	0	0	0	0	0	0	0	0	0	0	0	0	0	0	0	0	0	0		2	48.4	4	1	2022-01-18
1270	2020-12-23	34.6158	0	2	4	6	1	0	0		1	2020-12-16	0	1	0	0	1	1	1	1	1	0	0	0	0	0	0	0	0	0	1	0	0	0	0	0	0	0	0	0	0	0	0		0	24	2	0	2020-12-23
1271	2020-07-27	34.3162	0	1	2	3	2	1	0		1	2020-07-23	0	0	0	0	1	1	1	0	1	0	0	0	0	0	0	0	0	0	0	0	0	0	0	0	0	0	0	0	0	0	0		0	32.5	1	1	2020-07-27
1272	2021-01-04	34.7628	0	1	2	3	2	1	0		1	2021-01-01	0	1	0	1	1	0	0	1	1	0	0	0	0	0	0	0	0	0	0	0	0	0	0	0	0	0	0	0	0	0	1	2020-07-27	0	40.9	2	0	2021-01-04
1273	2021-06-10	34.405	0	2	1	5	2	0	0		1	2021-06-08	0	0	0	0	0	0	0	1	1	0	0	0	0	0	0	0	0	0	0	0	0	0	1	0	0	0	0	0	0	0	0		2	37.3	3	0	2021-06-11
1274	2021-11-02	34.8072	0	2	1	5	1	0	0		1	2021-10-31	0	0	0	1	1	0	0	0	0	0	0	0	0	0	0	0	0	0	0	0	0	0	1	0	0	0	0	0	0	0	0		2	5.5	4	0	2021-11-02
1275	2021-03-29	35.0652	0	3	1	5	1	0	1	2021-03-28	0		0	0	0	0	0	0	0	0	0	0	0	0	0	0	0	0	0	0	0	0	0	0	0	0	0	0	0	0	0	0	0		2	23.5	3	0	2021-04-05
1276	2021-12-27	35.8225	0	3	1	5	1	0	0		1	2021-12-25	0	0	0	1	1	0	0	0	0	0	0	0	0	0	0	0	0	0	0	0	0	0	0	0	0	0	0	0	0	0	0		2	16.1	4	0	2021-12-27
1277	2022-01-21	36.3495	0	2	1	5	1	0	0		1	2022-01-20	0	1	0	0	1	0	0	1	1	0	0	0	0	0	1	0	0	0	0	0	0	0	0	0	0	0	0	0	0	0	0		2	51.2	4	1	2022-01-21
1278	2020-07-03	33.2455	0	1	3	2	2	0	1	2020-06-28	1	2020-06-30	0	1	0	0	1	1	1	0	1	0	0	0	0	0	0	0	0	0	0	0	0	0	0	0	0	0	0	0	0	0	0		0	27.2	1	1	2020-07-03
1279	2020-07-27	32.9404	1	3	1	2	1	0	1	2020-07-23	1	2020-07-26	0	1	0	0	0	0	0	0	0	0	0	0	0	0	0	0	0	0	1	0	0	0	0	0	0	0	0	0	0	0	0		0	32.5	1	0	2020-07-27
1280	2022-01-02	34.3939	1	3	1	2	1	0	0		1	2022-01-01	0	1	0	1	1	0	0	1	1	0	0	0	0	0	0	0	0	0	1	0	0	0	0	0	0	0	0	0	0	0	0		2	29.7	4	0	2022-01-03
1281	2021-04-07	33.1956	0	2	1	5	2	1	0		1	2021-04-07	0	0	0	0	1	0	0	1	0	1	0	0	0	0	0	0	0	0	0	0	0	0	1	0	0	0	0	0	0	1	0		0	27.1	3	0	2021-04-08
1282	2021-07-01	33.4313	0	2	1	5	2	1	0		1	2021-06-28	0	0	0	0	1	0	0	1	1	1	0	0	0	0	0	0	0	0	0	0	0	0	1	0	0	0	0	0	0	1	0		2	32.5	3	0	2021-07-02
1283	2020-07-27	32.0388	0	2	1	1	2	1	0		1	2020-07-26	0	1	0	0	1	0	0	0	1	0	0	0	0	0	0	0	0	0	0	0	0	0	0	0	0	0	0	0	0	0	0		0	32.5	1	1	2020-07-27
1284	2021-09-20	33.2039	0	2	1	1	2	1	0		1	2021-09-16	0	1	0	1	1	0	0	0	1	0	0	0	0	0	0	0	0	0	0	0	0	0	0	0	0	0	0	0	0	0	1	2020-07-27	2	4.6	3	0	2021-09-23
1285	2021-01-14	32.4105	0	2	5	5	2	1	0		1	2021-01-13	1	1	1	1	1	1	1	1	1	0	0	0	0	0	0	0	0	0	0	0	1	0	0	0	0	0	0	0	0	0	0		0	29.3	2	1	2021-01-15
1286	2020-07-28	31.8863	0	2	1	5	1	0	1	2020-07-27	1	2020-07-28	0	1	1	0	0	0	0	0	0	0	0	0	0	0	0	0	0	0	0	0	0	0	0	0	0	0	0	0	0	0	0		0	31.6	1	0	2020-07-29
1287	2021-09-06	33.0014	0	2	2	2	1	0	0		1	2021-09-03	0	1	0	1	1	0	0	1	0	0	0	0	0	0	0	0	0	0	0	0	0	0	0	0	0	0	0	0	0	0	0		2	5.3	3	0	2021-09-06
1288	2020-08-10	31.8946	1	2	1	2	2	1	0		1	2020-08-08	1	1	0	0	1	0	0	0	1	0	0	0	0	0	0	0	0	0	0	0	0	0	1	0	0	0	0	0	0	0	0		0	33.9	1	0	2020-08-12
1289	2021-07-16	32.6907	0	3	1	4	2	1	0		1	2021-07-10	0	0	0	0	0	0	0	1	0	0	0	0	0	0	1	0	0	0	0	0	0	0	0	0	0	0	0	0	0	0	0		2	23.7	3	0	2021-07-16
1290	2021-06-30	32.4216	0	3	1	1	2	1	0		1	2021-06-30	0	0	0	1	0	0	0	0	0	0	0	0	0	0	0	0	0	0	0	0	0	0	0	0	0	0	0	0	0	0	1	2020-11-06	1	33.8	3	0	2021-06-30
1291	2021-12-31	32.8544	0	1	2	5	1	0	0		1	2021-12-23	0	1	0	0	1	0	0	1	0	0	0	0	0	0	0	0	0	0	0	0	0	0	0	0	0	0	0	0	0	0	0		2	23.6	4	0	2021-12-31
1292	2020-12-04	31.6921	0	2	4	6	1	0	1	2020-12-04	0		0	0	0	0	0	0	0	0	0	0	0	0	0	0	0	0	0	0	0	0	0	0	0	0	0	0	0	0	0	0	0		0	20.4	2	0	2020-12-10
1293	2022-01-17	32.527	0	3	1	5	1	0	0		1	2022-01-15	0	0	0	0	0	0	0	1	0	1	0	0	0	0	0	0	0	0	0	0	0	0	0	0	0	0	0	0	0	0	0		2	50.8	4	0	2022-01-17
1294	2022-01-06	33.2566	0	2	5	3	1	1	0		1	2022-01-04	0	1	0	0	1	0	0	1	1	0	0	0	0	0	0	0	0	0	0	0	0	0	0	0	0	0	0	0	0	0	0		2	38.6	4	1	2022-01-06
1295	2022-01-18	32.3745	1	3	1	5	1	0	1	2022-01-16	1	2022-01-17	0	0	0	0	1	0	0	0	0	0	0	0	0	0	0	0	0	0	0	0	0	0	0	0	0	0	0	0	0	0	1	2020-04-18	2	48.4	4	1	2022-01-18
1296	2020-06-26	30.7351	0	2	3	2	1	1	1	2020-06-22	1	2020-06-26	1	1	0	0	1	1	1	0	1	0	0	0	0	0	1	0	0	0	0	1	0	0	0	0	0	0	0	0	0	0	0		0	24.3	1	1	2020-06-26
1297	2021-06-11	31.706	0	2	3	2	1	1	0		1	2021-06-09	1	1	0	1	1	0	0	1	1	0	0	0	0	0	1	0	0	0	0	1	0	0	0	0	0	0	0	0	0	0	1	2020-06-26	2	37.6	3	0	2021-06-11
1298	2021-11-22	32.1609	0	2	3	2	1	1	0		1	2021-11-15	0	1	0	1	1	0	0	1	1	0	0	0	0	0	1	0	0	0	0	1	0	0	0	0	0	0	0	0	0	0	1	2020-06-26	2	6.4	4	0	2021-11-22
1299	2022-01-05	32.2829	0	2	3	2	1	1	0		1	2022-01-03	1	1	0	1	0	0	0	1	1	0	0	0	0	0	1	0	0	0	0	1	0	0	0	0	0	0	0	0	0	0	1	2020-06-26	2	36.8	4	0	2022-01-05
1300	2021-06-21	31.7559	0	2	1	4	2	1	0		1	2021-06-16	0	1	0	1	1	0	0	0	1	0	0	0	0	0	0	0	0	0	0	0	0	0	0	0	0	0	0	0	0	0	0		0	41.6	3	0	2021-06-21
1301	2021-11-03	32.061	0	3	1	2	1	1	0		1	2021-11-03	0	0	0	1	0	0	0	1	0	0	0	0	0	0	0	0	0	0	0	0	0	0	0	0	0	0	0	0	0	0	1	2020-07-06	2	6.6	4	0	2021-11-03
1302	2022-01-20	32.2774	0	3	1	2	1	1	0		1	2022-01-20	0	0	0	0	1	0	0	0	1	0	0	0	0	0	0	0	0	0	0	0	0	0	0	0	0	0	0	0	0	0	1	2020-07-06	2	50	4	0	2022-01-20
1303	2021-01-05	30.8044	1	2	1	4	1	0	0		1	2021-01-05	0	1	0	1	1	0	0	0	0	0	0	0	0	0	0	0	0	0	0	0	0	0	0	0	0	0	0	0	0	0	0		0	33.2	2	1	2021-01-06
1304	2020-07-27	30.2247	1	1	3	2	2	1	0		1	2020-07-26	0	1	0	0	1	0	0	0	0	0	0	0	0	0	0	0	0	0	0	0	0	0	0	0	0	0	0	0	0	0	0		0	32.5	1	0	2020-07-28
1305	2020-08-24	30.2219	0	3	1	4	2	1	0		1	2020-08-22	0	0	0	0	1	1	1	0	1	0	0	0	0	0	0	0	0	0	0	0	0	0	0	0	0	0	0	0	0	0	0		0	29.2	1	1	2020-08-24
1306	2021-09-22	31.1928	1	2	1	5	2	0	0		1	2021-09-20	0	1	0	1	1	0	0	1	1	1	0	0	0	0	0	0	0	0	0	0	0	0	0	0	0	0	0	0	0	0	0		2	4.6	3	0	2021-09-22
1307	2021-10-08	31.1068	0	3	1	1	2	1	0		1	2021-10-07	0	0	0	1	1	0	0	0	0	0	0	0	0	0	0	0	0	0	0	0	0	0	0	0	0	0	0	0	0	0	1	2020-12-05	2	4.3	3	0	2021-10-08
1308	2021-11-16	31.215	0	3	1	1	2	1	0		1	2021-11-14	0	0	0	1	1	0	0	1	0	0	0	0	0	0	0	0	0	0	0	0	0	0	0	0	0	0	0	0	0	0	1	2020-12-05	2	6.7	4	0	2021-11-16
1309	2022-01-20	31.3953	0	3	1	1	2	1	0		1	2022-01-20	0	1	0	1	1	0	0	0	0	0	0	0	0	0	0	0	0	0	0	0	0	0	0	0	0	0	0	0	0	0	1	2020-12-05	2	50	4	1	2022-01-21
1310	2021-01-06	30.1748	0	3	1	2	1	1	0		1	2021-01-05	1	1	0	1	1	1	1	1	1	1	0	0	0	0	1	0	0	0	0	0	0	0	0	0	0	0	0	0	0	0	0		0	32.3	2	0	2021-01-07
1311	2021-05-13	30.527	0	3	1	2	1	1	0		1	2021-05-12	0	0	0	1	0	0	0	1	1	0	0	0	0	0	1	0	0	0	0	0	0	0	0	0	0	0	0	0	0	0	0		2	29.9	3	0	2021-05-13
1312	2021-09-23	30.896	0	3	1	2	1	1	0		1	2021-09-22	0	0	0	0	0	0	0	1	1	1	0	0	0	0	1	0	0	0	0	0	0	0	0	0	0	0	0	0	0	0	0		2	4.4	3	0	2021-09-23
1313	2022-01-05	31.1845	0	3	1	2	1	1	1	2022-01-02	0		0	0	0	0	0	0	0	0	0	0	0	0	0	0	1	0	0	0	0	0	0	0	0	0	0	0	0	0	0	0	0		2	36.8	4	1	2022-01-06
1314	2020-07-30	29.7503	0	3	5	2	1	1	0		1	2020-07-29	0	1	0	0	1	0	0	0	0	0	0	0	0	0	0	0	0	0	0	0	0	0	0	0	0	0	0	0	0	0	0		0	32.3	1	1	2020-08-03
1315	2021-01-20	30.233	0	3	5	2	1	1	1	2021-01-19	1	2021-01-20	0	0	0	1	0	0	0	0	0	0	0	0	0	0	0	0	0	0	0	0	0	0	0	0	0	0	0	0	0	0	1	2020-08-03	0	23.6	2	0	2021-01-21
1316	2021-07-08	30.7018	0	3	5	2	1	1	0		1	2021-07-07	0	1	0	1	1	0	0	0	1	0	0	0	0	0	0	0	0	0	0	0	0	0	0	0	0	0	0	0	0	0	1	2020-08-03	2	29.7	3	0	2021-07-08
1317	2020-07-23	29.4313	1	2	1	5	1	1	1	2020-07-15	0		0	0	0	0	0	0	0	0	0	0	0	0	0	0	0	0	0	0	0	0	0	0	0	0	0	0	0	0	0	0	0		0	32.8	1	0	2020-07-24
1318	2020-07-24	29.4341	1	2	1	5	1	1	1	2020-07-15	0		0	0	0	0	0	0	0	0	0	0	0	0	0	0	0	0	0	0	0	0	0	0	0	0	0	0	0	0	0	0	0		0	32.3	1	0	2020-07-25
1319	2021-04-14	30.1054	1	2	1	1	2	1	0		1	2021-04-14	0	0	0	0	1	0	0	0	1	0	0	0	0	0	0	0	0	0	0	0	0	0	0	0	0	0	0	0	0	0	0		0	25.5	3	0	2021-04-14
1320	2020-12-28	29.7337	0	2	1	2	2	1	1	2020-12-20	0		0	0	0	0	0	0	0	0	0	0	0	0	0	0	0	0	0	0	0	0	0	0	0	0	0	0	0	0	0	0	0		0	34.2	2	0	2020-12-28
1321	2022-01-12	30.7878	0	2	1	2	2	1	0		1	2022-01-12	0	0	0	1	0	0	0	0	1	0	0	0	0	0	0	0	0	0	0	0	0	0	0	0	0	0	0	0	0	0	0		2	45.2	4	0	2022-01-12
1322	2021-04-16	29.9612	0	2	3	2	1	1	0		1	2021-04-16	1	1	0	0	0	0	0	1	1	0	0	0	0	0	0	0	0	0	1	0	0	0	0	0	0	0	0	0	0	0	1	2020-06-12	2	24.7	3	1	2021-04-16
1323	2021-01-25	29.8031	1	2	1	1	2	1	1	2021-01-20	1	2021-01-23	0	1	0	1	0	0	0	0	0	0	0	0	0	0	0	0	0	0	0	0	0	0	0	0	0	0	0	0	0	0	0		0	20.8	2	0	2021-01-25
1324	2021-12-30	30.7434	1	2	1	1	2	1	0		1	2021-12-29	0	1	0	1	1	0	0	1	1	0	0	0	0	0	0	0	0	0	0	0	0	0	0	0	0	0	0	0	0	0	0		2	21.2	4	0	2021-12-31
1325	2021-07-06	30.3412	1	3	1	1	2	1	0		1	2021-06-30	0	1	0	1	1	0	0	0	1	0	0	0	0	0	0	0	0	0	0	0	0	0	0	0	0	0	0	0	0	0	1	2020-12-16	2	33.1	3	0	2021-07-06
1326	2021-04-05	29.7503	0	2	2	3	1	1	0		1	2021-04-01	0	1	0	1	1	1	1	1	0	0	0	0	0	0	0	0	0	0	0	0	0	0	0	0	0	0	0	0	0	0	0		2	30.4	3	0	2021-04-05
1327	2020-11-30	29.5395	0	3	1	3	2	1	1	2020-11-27	0		0	0	0	0	0	0	0	0	0	0	0	0	0	0	0	0	0	0	0	0	0	0	0	0	0	0	0	0	0	0	0		0	24.1	2	0	2020-12-03
1328	2021-07-19	29.6311	0	2	3	4	1	1	0		1	2021-07-18	0	1	0	1	1	0	0	0	0	0	0	0	0	0	0	0	0	0	0	1	0	0	0	0	0	0	0	0	0	0	1	2020-03-31	2	27	3	0	2021-07-19
1329	2020-11-25	28.9709	0	1	3	2	1	1	0		1	2020-11-24	0	0	0	0	1	0	0	1	1	0	0	0	0	0	0	0	0	0	0	0	0	0	0	0	0	0	0	0	0	0	0		0	19.6	2	0	2020-11-26
1330	2021-01-12	29.104	0	1	3	2	1	1	0		1	2021-01-10	0	0	0	1	0	1	1	1	0	0	0	0	0	0	0	0	0	0	0	0	0	0	0	0	0	0	0	0	0	0	0		0	32.5	2	1	2021-01-13
1331	2020-07-28	28.6103	1	2	1	2	2	1	0		1	2020-07-27	0	1	0	0	1	0	0	0	1	0	0	0	0	0	0	0	0	0	0	0	0	0	0	0	0	0	0	0	0	0	0		0	31.6	1	0	2020-07-28
1332	2021-01-12	29.0763	1	2	1	2	2	1	1	2021-01-07	1	2021-01-11	0	1	0	1	1	0	0	1	0	0	0	0	0	0	0	0	0	0	0	0	0	0	0	0	0	0	0	0	0	0	0		0	32.5	2	0	2021-01-13
1333	2021-05-19	29.4286	1	2	1	2	2	1	0		1	2021-05-19	1	1	0	1	1	0	0	1	1	0	0	0	0	0	0	0	0	0	0	0	0	0	0	0	0	0	0	0	0	0	0		0	32.7	3	0	2021-05-20
1334	2022-01-18	30.1054	1	2	1	2	2	1	0		1	2022-01-16	1	1	0	1	1	0	0	1	0	1	0	0	0	0	0	0	0	0	0	0	0	0	0	0	0	0	0	0	0	0	0		2	48.4	4	0	2022-01-18
1335	2021-12-30	29.9945	1	2	1	4	2	1	0		1	2021-12-29	0	1	0	1	1	0	0	0	1	0	0	0	0	0	0	0	0	0	0	1	0	0	0	0	0	0	0	0	0	0	0		2	21.2	4	1	2021-12-30
1336	2020-07-24	28.3135	0	1	5	5	1	0	0		1	2020-07-22	0	0	0	0	1	1	1	0	0	0	0	0	0	0	0	0	0	0	0	0	0	0	0	0	0	0	0	0	0	0	0		0	32.3	1	1	2020-07-27
1337	2021-06-24	29.2427	0	1	5	5	1	0	1	2021-06-19	1	2021-06-22	0	1	0	1	1	0	0	1	1	0	0	0	0	0	0	0	0	0	0	0	0	0	0	0	0	0	0	0	0	0	1	2020-07-27	2	36.2	3	0	2021-06-24
1338	2021-07-02	29.2649	0	1	5	5	1	0	1	2021-06-19	0		0	0	0	0	0	0	0	0	0	0	0	0	0	0	0	0	0	0	0	0	0	0	0	0	0	0	0	0	0	0	1	2020-07-27	2	32.6	3	0	2021-07-02
1339	2020-08-18	28.233	0	1	4	5	1	0	0		1	2020-08-17	0	0	0	0	1	1	1	0	0	0	0	0	0	0	0	0	0	0	0	0	0	0	0	0	0	0	0	0	0	0	0		0	32	1	0	2020-08-19
1340	2021-01-12	28.6408	0	1	4	5	1	0	0		1	2021-01-10	0	0	0	0	0	1	1	0	0	0	0	0	0	0	0	0	0	0	0	0	0	0	0	0	0	0	0	0	0	0	0		0	32.5	2	1	2021-01-12
1341	2020-07-21	28.0472	0	2	4	6	1	0	0		1	2020-07-19	0	1	0	0	1	0	0	0	0	0	0	0	0	0	0	0	0	0	0	0	0	0	0	0	0	0	0	0	0	0	0		0	33.9	1	0	2020-07-21
1342	2020-12-14	28.4521	0	2	4	6	1	0	0		1	2020-12-13	0	0	0	0	1	0	0	1	1	0	0	0	0	0	0	0	0	0	0	0	0	0	0	0	0	0	0	0	0	0	0		0	28.2	2	0	2020-12-14
1343	2021-06-21	28.9764	0	2	4	6	1	0	0		1	2021-06-20	0	1	0	0	1	0	0	0	0	0	0	0	0	0	0	0	0	0	0	0	0	0	0	0	0	0	0	0	0	0	0		2	41.6	3	0	2021-06-21
1344	2021-07-19	29.0541	0	2	4	6	1	0	0		1	2021-07-18	0	1	0	0	1	0	0	1	0	0	0	0	0	0	0	0	0	0	0	0	0	0	0	0	0	0	0	0	0	0	0		2	27	3	0	2021-07-19
1345	2021-12-17	29.473	0	2	4	6	1	0	0		1	2021-12-16	0	0	0	0	1	0	0	1	0	0	0	0	0	0	0	0	0	0	0	0	0	0	0	0	0	0	0	0	0	0	0		2	5.7	4	0	2021-12-17
1346	2022-01-04	29.5229	0	2	4	6	1	0	0		1	2022-01-03	0	0	0	1	0	0	0	1	0	0	0	0	0	0	0	0	0	0	0	0	0	0	0	0	0	0	0	0	0	0	0		2	33.7	4	0	2022-01-04
1347	2021-01-21	28.7351	0	3	1	1	2	1	1	2021-01-18	0		0	0	0	0	0	0	0	0	0	0	0	0	0	0	0	0	0	0	0	0	0	0	0	0	1	0	0	0	0	0	0		0	22.6	2	0	2021-01-25
1348	2021-03-03	28.8488	0	3	1	1	2	1	0		1	2021-03-01	0	0	0	1	1	1	1	1	0	0	0	0	0	0	0	0	0	0	0	0	0	0	0	0	1	0	0	0	0	0	0		0	10.3	3	1	2021-03-04
1349	2021-03-19	28.6824	0	2	1	1	2	1	0		1	2021-03-18	1	0	0	0	0	0	0	1	1	0	0	0	0	0	0	0	0	0	0	0	0	0	0	0	0	0	0	0	0	0	0		0	15.1	3	0	2021-03-19
1350	2021-07-08	28.9903	0	2	1	1	2	1	1	2021-06-28	1	2021-07-08	0	0	0	1	1	0	0	1	1	0	0	0	0	0	0	0	0	0	0	0	0	0	0	0	0	0	0	0	0	0	0		2	29.7	3	0	2021-07-08
1351	2021-09-30	29.0347	0	3	1	2	2	1	0		1	2021-09-29	0	1	0	1	1	0	0	1	1	0	0	0	0	0	0	0	0	0	0	0	0	0	0	0	0	0	0	0	0	0	0		2	4.5	3	0	2021-09-30
1352	2020-08-19	27.8779	0	1	2	1	1	1	1	2020-08-10	1	2020-08-17	0	1	0	0	1	1	1	0	0	0	0	0	0	0	0	0	0	0	0	0	1	0	0	0	0	0	0	0	0	0	0		0	28.8	1	1	2020-08-19
1353	2021-01-28	28.3273	0	1	2	1	1	1	0		1	2021-01-26	0	0	0	1	1	0	0	1	1	0	0	0	0	0	0	0	0	0	0	0	1	0	0	0	0	0	0	0	0	0	1	2020-08-19	0	18.1	2	0	2021-01-29
1354	2021-10-21	28.835	1	3	1	4	2	0	0		1	2021-10-21	1	0	0	0	0	0	0	1	1	0	0	0	0	0	0	0	0	0	0	0	0	0	0	0	0	0	0	0	0	0	0		2	5.1	3	0	2021-10-22
1355	2020-08-14	27.7032	0	2	2	2	1	0	0		1	2020-08-12	0	1	0	0	1	0	0	0	0	0	0	0	0	0	0	0	0	0	0	0	0	0	0	0	0	0	0	0	0	0	0		0	29.9	1	0	2020-08-14
1356	2020-11-11	27.9501	0	2	2	2	1	0	0		1	2020-11-10	0	1	0	0	1	0	0	0	0	0	0	0	0	0	0	0	0	0	0	0	0	0	0	0	0	0	0	0	0	0	0		0	19.2	2	0	2020-11-12
1357	2020-07-24	27.534	0	2	1	2	2	1	0		1	2020-07-22	0	0	0	0	0	0	0	0	1	0	0	0	0	0	0	0	0	0	0	0	0	0	0	0	0	0	0	0	0	0	0		0	32.3	1	1	2020-07-24
1358	2020-08-04	27.4702	1	3	1	3	2	1	1	2020-07-31	0		0	0	0	0	0	0	0	0	0	0	0	0	0	0	0	0	0	0	0	0	0	0	0	0	0	0	0	0	0	0	0		0	31.2	1	0	2020-08-05
1359	2020-08-20	27.7309	0	2	1	3	2	1	0		1	2020-08-15	0	0	0	0	0	0	0	0	1	1	0	0	0	0	0	0	0	0	0	0	0	0	0	0	0	0	0	0	0	0	0		0	31.1	1	0	2020-08-21
1360	2021-06-09	28.5437	0	3	1	3	2	1	0		1	2021-06-08	0	0	0	0	1	0	0	0	1	0	0	0	0	0	0	0	0	0	0	0	0	0	0	0	0	0	0	0	0	0	0		2	37.7	3	0	2021-06-09
1361	2021-12-02	29.0319	0	3	1	3	2	1	0		1	2021-11-29	1	1	0	1	1	0	0	0	1	0	0	0	0	0	0	0	0	0	0	0	0	0	0	0	0	0	0	0	0	0	0		2	6.4	4	1	2021-12-02
1362	2021-01-08	27.8225	0	2	1	1	2	0	0		1	2021-01-08	0	1	0	1	0	0	0	0	1	0	0	0	0	0	0	0	0	0	0	0	0	0	0	0	0	0	0	0	0	0	0		0	30.5	2	1	2021-01-08
1363	2020-11-10	27.656	0	1	2	2	2	1	1	2020-11-05	0		0	0	0	0	0	0	0	0	0	0	0	0	0	0	0	0	0	0	0	0	0	0	0	0	0	0	0	0	0	0	0		0	19.4	2	0	2020-11-13
1364	2020-08-10	27.2677	1	2	2	1	2	1	1	2020-08-08	1	2020-08-09	0	0	0	0	0	1	1	0	0	0	0	0	0	0	0	0	0	0	0	0	0	0	0	0	0	0	0	0	0	0	0		0	33.9	1	0	2020-08-12
1365	2021-11-09	28.5326	1	2	2	1		1	0		1	2021-11-08	0	1	0	1	1	0	0	1	0	0	0	0	0	0	0	0	0	0	0	0	0	0	0	0	0	0	0	0	0	0	0		2	6.7	4	0	2021-11-09
1366	2020-07-28	27.1983	0	2	1	2	2	1	1	2020-07-18	1	2020-07-27	0	0	0	0	0	1	1	0	1	0	0	0	0	0	0	0	0	0	0	0	0	0	0	0	0	0	0	0	0	0	0		0	31.6	1	0	2020-07-29
1367	2021-12-17	28.6047	0	2	1	2	2	1	0		1	2021-12-10	0	1	0	0	1	0	0	0	0	0	0	0	0	0	0	0	0	0	0	0	0	0	0	0	0	0	0	0	0	0	0		2	5.7	4	0	2021-12-17
1368	2021-04-13	27.9279	0	3	1	2	1	1	0		1	2021-04-12	0	1	0	1	1	0	0	1	1	0	0	0	0	0	0	0	0	0	0	0	0	0	0	0	0	0	0	0	0	0	1	2020-04-20	2	25.7	3	0	2021-04-13
1369	2021-10-25	28.4688	0	3	1	2	1	1	0		1	2021-10-21	0	1	0	0	1	0	0	0	0	0	0	0	0	0	0	0	0	0	0	0	0	0	0	0	0	0	0	0	0	0	1	2020-04-20	2	5.1	3	0	2021-10-25
1370	2020-07-31	26.7878	0	3	1	4	2	1	0		1	2020-07-30	1	0	0	0	0	0	0	0	1	0	0	0	0	0	0	0	0	0	0	0	0	0	0	0	0	0	0	0	0	0	0		0	30.5	1	1	2020-08-03
1371	2021-09-08	27.6255	0	3	1	4	2	1	0		1	2021-09-08	0	0	0	1	0	0	0	1	0	0	0	0	0	0	0	0	0	0	0	0	0	0	0	0	0	0	0	0	0	0	0		2	4.2	3	0	2021-09-09
1372	2021-08-17	27.4757	0	3	1	2	1	0	0		1	2021-08-12	0	1	0	1	1	0	0	0	1	0	0	0	0	0	0	0	0	0	0	0	0	0	0	0	0	0	0	0	0	0	1	2020-07-30	2	8.9	3	0	2021-08-17
1373	2020-12-28	26.7157	1	3	1	1	2	1	1	2020-12-24	0		0	0	0	0	0	0	0	0	0	0	0	0	0	0	0	0	0	0	0	0	0	0	0	0	0	0	0	0	0	0	0		0	34.2	2	0	2020-12-31
1374	2020-07-19	26.3384	0	1	5	5	1	0	0		1	2020-07-17	0	1	0	0	1	0	0	0	0	0	0	0	0	0	0	0	0	0	0	0	0	0	0	0	0	0	0	0	0	0	0		0	32.2	1	1	2020-07-20
1375	2022-01-06	26.9182	0	2	1	2	2	1	0		1	2022-01-03	1	1	0	1	1	0	0	1	0	1	0	0	0	0	0	0	0	0	0	0	0	0	0	0	0	0	0	0	0	0	0		2	38.6	4	0	2022-01-06
1376	2021-01-07	26.6796	0	3	1	2	2	1	0		1	2021-01-04	0	0	0	1	1	0	0	1	1	0	0	0	0	0	0	0	0	0	0	0	0	0	0	0	0	0	0	0	0	0	0		0	31.1	2	0	2021-01-07
1377	2021-05-11	27.0236	0	3	1	2	2	1	0		1	2021-05-03	0	0	0	1	1	0	0	1	0	0	0	0	0	0	0	0	0	0	0	0	0	0	0	0	0	0	0	0	0	0	0		0	29.5	3	0	2021-05-12
1378	2021-06-22	27.1401	0	3	1	2	2	1	0		1	2021-06-12	0	1	0	1	1	0	0	1	0	0	0	0	0	0	0	0	0	0	0	0	0	0	0	0	0	0	0	0	0	0	0		0	37.9	3	0	2021-06-22
1379	2021-12-17	27.6338	0	3	1	2	2	1	0		1	2021-12-11	0	1	0	1	1	0	0	1	0	0	0	0	0	0	0	0	0	0	0	0	0	0	0	0	0	0	0	0	0	0	0		2	5.7	4	0	2021-12-17
1380	2021-01-05	26.7795	0	2	4	5	1	0	0		1	2021-01-02	0	0	0	1	0	1	1	0	0	0	0	0	0	0	0	0	0	1	0	0	0	0	0	0	0	0	0	0	0	0	0		0	33.2	2	1	2021-01-05
1381	2022-01-21	27.8363	0	2	4	5	1	0	0		1	2022-01-20	0	0	0	1	1	0	0	1	0	0	0	0	0	0	0	0	0	1	0	0	0	0	0	0	0	0	0	0	0	0	1	2021-01-05	2	51.2	4	0	2022-01-21
1382	2022-01-20	27.6949	1	2	1	1	2	1	0		1	2022-01-19	0	1	0	1	1	0	0	1	1	0	0	0	0	0	0	0	0	0	0	0	0	0	0	0	0	0	0	0	0	0	1	2020-06-25	2	50	4	0	2022-01-20
1383	2020-08-16	26.1221	0	2	1	5	2	1	0		1	2020-08-15	0	1	0	0	1	0	0	0	1	0	0	0	0	0	0	0	0	0	0	0	0	0	0	0	0	0	0	0	0	0	0		0	31.2	1	1	2020-08-16
1384	2020-07-27	26.0388	0	1	3	2	2	0	0		1	2020-07-27	1	1	0	0	1	0	0	1	1	1	1	1	0	0	0	0	0	0	0	1	0	0	0	0	0	0	0	0	0	0	0		0	32.5	1	1	2020-07-27
1385	2021-01-27	26.5492	0	1	3	2	2	0	0		1	2021-01-21	0	0	0	1	0	0	0	1	1	1	0	0	0	0	0	0	0	0	0	1	0	0	0	0	0	0	0	0	0	0	1	2020-07-27	0	18.8	2	0	2021-01-28
1386	2021-06-10	26.9209	0	1	3	2	2	0	1	2021-06-08	1	2021-06-10	0	1	1	1	1	0	0	1	1	0	0	0	0	0	0	0	0	0	0	1	0	0	0	0	0	0	0	0	0	0	1	2020-07-27	0	37.3	3	0	2021-06-11
1387	2021-09-08	27.1734	0	2	1	4	2	1	1	2021-09-05	1	2021-09-07	0	1	0	0	0	0	0	0	0	0	0	0	0	0	0	0	0	0	0	0	0	0	0	0	0	0	0	0	0	0	0		2	4.2	3	0	2021-09-08
1388	2021-10-12	27.2677	0	2	1	4	2	1	0		1	2021-10-11	0	1	0	0	1	0	0	0	0	0	0	0	0	0	0	0	0	0	0	0	0	0	0	0	0	0	0	0	0	0	0		2	4.5	3	0	2021-10-12
1389	2020-08-02	26.0444	0	2	1	4	2	1	0		1	2020-08-02	0	0	0	0	1	0	0	0	0	0	0	0	0	0	0	0	0	0	0	0	0	0	0	0	0	0	0	0	0	1	0		0	30.6	1	0	2020-08-03
1390	2021-07-30	27.0485	0	2	1	4	2	1	0		1	2021-07-28	0	1	0	1	1	0	0	0	0	0	0	0	0	0	0	0	0	0	0	0	0	0	0	0	0	0	0	0	0	1	0		2	15.9	3	0	2021-07-30
1391	2021-09-27	27.2122	0	2	1	4	2	1	0		1	2021-09-26	0	1	0	1	0	0	0	0	1	0	0	0	0	0	0	0	0	0	0	0	0	0	0	0	0	0	0	0	0	1	0		2	4.3	3	0	2021-09-27
1392	2020-08-18	25.9945	1	2	1	1	2	1	1	2020-08-14	0		0	0	0	0	0	0	0	0	0	0	0	0	0	0	0	0	0	0	0	1	0	0	0	0	0	0	0	0	0	0	0		0	32	1	0	2020-08-20
1393	2021-05-14	26.7351	0	2	1	1	2	1	1	2021-05-05	1	2021-05-10	0	1	0	0	1	0	0	1	1	0	0	0	0	0	0	0	0	0	0	0	0	0	0	0	0	0	0	0	0	0	0		0	29.3	3	0	2021-05-14
1394	2021-06-09	26.6408	0	2	1	5	2	1	0		1	2021-06-06	0	1	0	1	1	0	0	1	1	0	0	0	0	0	0	0	0	0	0	0	0	0	0	0	0	0	0	0	0	0	0		0	37.7	3	0	2021-06-09
1395	2020-12-04	26.086	0	1	3	4	1	0	0		1	2020-12-02	0	0	0	0	0	1	1	1	1	0	0	0	0	0	0	0	0	0	0	0	0	0	0	0	0	0	0	0	0	0	0		0	20.4	2	1	2020-12-04
1396	2021-07-15	26.7046	0	1	3	4	1	0	0		1	2021-07-13	0	1	0	0	1	0	0	1	1	0	0	0	0	0	0	0	0	0	0	0	0	0	0	0	0	0	0	0	0	0	1	2020-12-04	1	24.9	3	0	2021-07-15
1397	2021-11-05	27.018	0	1	3	4	1	0	0		1	2021-11-03	0	1	0	0	1	0	0	1	1	0	0	0	0	0	0	0	0	0	0	0	0	0	0	0	0	0	0	0	0	0	1	2020-12-04	1	6	4	0	2021-11-05
1398	2021-04-30	26.5076	0	2	1	2	2	1	0		1	2021-04-30	0	0	0	0	1	0	0	1	1	0	0	0	0	0	0	0	0	0	0	0	0	0	0	0	0	0	0	0	0	0	0		0	26.4	3	0	2021-04-30
1399	2022-01-04	27.1983	0	2	1	2	2	1	0		1	2022-01-03	0	1	0	1	1	0	0	1	1	0	0	0	0	0	0	0	0	0	0	0	0	0	0	0	0	0	0	0	0	0	0		2	33.7	4	0	2022-01-04
1400	2021-09-06	26.6352	1	2	1	2	2	1	0		1	2021-09-05	0	1	0	1	1	0	0	1	1	0	0	0	0	0	0	0	0	0	0	0	0	0	0	0	0	0	0	0	0	0	0		2	5.3	3	0	2021-09-06
1401	2021-09-08	26.6963	0	1	4	6	1	0	0		1	2021-09-07	0	0	0	0	1	0	0	1	1	0	0	0	0	0	0	0	0	0	0	0	0	0	0	0	0	0	0	0	0	0	0		2	4.2	3	0	2021-09-08
1402	2021-01-04	25.7531	0	2	1	2	2	1	1	2020-12-30	1	2021-01-03	0	1	0	1	1	0	0	1	1	0	0	0	0	0	0	0	0	0	0	0	0	0	0	0	0	0	0	0	0	0	1	2020-07-10	0	40.9	2	0	2021-01-05
1403	2021-02-04	25.9168	0	2	1	2	2	0	1	2021-02-01	0		0	0	0	0	0	0	0	0	0	0	0	0	0	0	0	0	0	0	0	0	0	0	0	0	0	0	0	0	0	0	1	2020-06-26	0	14.5	2	0	2021-02-08
1404	2021-06-08	26.2607	0	2	1	2	2	0	0		1	2021-06-06	0	0	0	1	1	1	1	1	0	0	0	0	0	0	0	0	0	0	0	0	0	0	0	0	0	0	0	0	0	0	1	2020-06-26	0	41.9	3	0	2021-06-08
1405	2021-03-25	25.9834	1	2	1	2	1	1	0		1	2021-03-25	0	0	0	0	0	1	1	0	1	0	0	0	0	0	0	0	0	0	0	0	0	0	0	0	0	0	0	0	0	0	0		1	19.6	3	1	2021-03-25
1406	2021-09-10	26.4521	1	2	1	2	1	1	0		1	2021-09-09	1	1	0	1	1	0	0	1	1	1	0	0	0	0	0	0	0	0	0	0	0	0	0	0	0	0	0	0	0	0	1	2021-03-25	2	4.6	3	0	2021-09-10
1407	2021-07-14	26.2302	0	1	5	1	2	1	0		1	2021-07-14	0	1	0	1	1	0	0	1	0	0	0	0	0	0	0	0	0	0	0	0	0	0	0	0	0	0	0	0	0	0	0		1	26.4	3	0	2021-07-14
1408	2021-01-25	25.7642	1	2	1	2	2	1	0		1	2021-01-25	0	0	0	0	1	0	0	0	1	0	0	0	0	0	0	0	0	0	0	0	0	0	0	0	0	0	0	0	0	0	0		0	20.8	2	1	2021-01-25
1409	2021-11-11	26.2469	1	2	1	5	2	1	0		1	2021-11-10	0	1	0	1	1	0	0	0	0	0	0	0	0	0	0	0	0	0	0	1	0	0	0	0	0	0	0	0	0	0	0		2	6.4	4	0	2021-11-11
1410	2021-01-04	25.2205	0	2	1	2	2	0	1	2020-12-28	1	2020-12-31	0	0	0	1	0	0	0	0	0	0	0	0	0	0	0	0	0	0	0	0	0	0	0	0	0	0	0	0	0	0	0		0	40.9	2	1	2021-01-04
1411	2020-08-14	24.8766	0	1	4	6	1	1	1	2020-08-10	1	2020-08-12	0	0	0	0	0	0	0	0	1	0	0	0	0	0	0	0	0	0	0	0	0	0	0	0	0	0	0	0	0	0	0		0	29.9	1	0	2020-08-14
1412	2021-07-21	25.8225	0	1	4	6	1	1	0		1	2021-07-18	0	1	0	1	0	0	0	1	0	0	0	0	0	0	0	0	0	0	0	0	0	0	0	0	0	0	0	0	0	0	0		2	25	3	0	2021-07-21
1413	2020-12-09	25.0069	1	1	4	5	1	0	1	2020-12-08	0		0	0	0	0	0	0	0	0	0	0	0	0	0	0	0	0	0	0	0	0	0	0	0	0	0	0	0	0	0	0	0		0	28.3	2	0	2020-12-14
1414	2021-06-10	25.5146	1	1	4	5	1	0	0		1	2021-06-08	0	0	0	0	1	0	0	1	0	0	0	0	0	0	0	0	0	0	0	0	0	0	0	0	0	0	0	0	0	0	0		2	37.3	3	0	2021-06-10
1415	2022-01-19	26.1331	1	1	4	5	1	0	0		1	2022-01-17	0	1	0	1	1	0	0	1	1	0	0	0	0	0	0	0	0	0	0	0	0	0	0	0	0	0	0	0	0	0	0		2	50.2	4	1	2022-01-19
1416	2020-07-17	24.7462	1	2	1	5	1	1	1	2020-07-12	0		0	0	0	0	0	0	0	0	0	0	0	0	0	0	0	0	0	0	0	0	0	0	0	0	0	0	0	0	0	0	0		0	29.2	1	1	2020-07-21
1417	2020-08-25	24.6685	1	2	1	2	2	0	0		1	2020-08-20	0	1	0	0	1	0	0	0	1	0	0	0	0	0	0	0	0	0	0	0	0	0	0	0	0	0	0	0	0	0	0		0	29.5	1	0	2020-08-26
1418	2021-07-27	25.6006	1	2	1	2	2	0	0		1	2021-07-25	1	1	0	1	1	0	0	1	1	0	0	0	0	0	0	0	0	0	0	0	0	0	0	0	0	0	0	0	0	0	1	2020-12-18	2	18.3	3	1	2021-07-27
1419	2022-01-20	26.0915	1	2	1	2	2	0	0		1	2022-01-19	0	1	0	0	1	0	0	0	0	0	0	0	0	0	0	0	0	0	0	0	0	0	0	0	0	0	0	0	0	0	1	2020-12-18	2	50	4	0	2022-01-20
1420	2022-02-02	26.0416	0	2	1	2	2	1	0		1	2022-01-30	0	1	0	1	1	1	1	1	0	0	0	0	0	0	0	0	0	0	0	0	0	0	0	0	0	0	0	0	0	0	0		0	40.3	4	1	2022-02-02
1421	2020-11-20	24.6713	1	3	1	5	1	1	1	2020-11-16	1	2020-11-19	0	1	0	0	1	0	0	1	0	0	0	0	0	0	0	0	0	0	0	0	0	0	0	0	0	0	0	0	0	0	0		0	19.2	2	1	2020-11-20
1422	2020-08-07	24.1997	0	3	5	2	2	0	1	2020-08-02	1	2020-08-05	0	0	0	0	1	0	0	0	0	0	0	0	0	0	0	0	0	0	0	0	0	0	0	0	0	0	0	0	0	0	0		0	30.8	1	0	2020-08-10
1423	2021-11-16	25.4896	1	2	4	6		0	0		1	2021-11-16	0	0	0	0	1	0	0	0	1	1	0	0	0	0	0	0	0	0	0	0	0	0	0	0	0	0	0	0	0	0	0		2	6.7	4	0	2021-11-16
1424	2020-12-29	24.4327	0	2	1	2	2	1	1	2020-12-24	1	2020-12-28	0	1	0	0	1	0	0	0	1	0	0	0	0	0	0	0	0	0	0	1	0	0	0	0	0	0	0	0	0	0	0		0	29.2	2	1	2020-12-30
1425	2021-07-14	24.9792	0	2	1	2	2	1	0		1	2021-07-08	0	1	0	1	1	0	0	0	0	0	0	0	0	0	0	0	0	0	0	1	0	0	0	0	0	0	0	0	0	0	1	2020-12-30	2	26.4	3	0	2021-07-14
1426	2021-11-25	25.3509	0	2	1	2	2	1	0		1	2021-11-23	0	1	0	1	1	0	0	0	1	0	0	0	0	0	0	0	0	0	0	1	0	0	0	0	0	0	0	0	0	0	1	2020-12-30	2	6.8	4	0	2021-11-25
1427	2020-07-17	23.8419	0	3	1	2	2	1	1	2020-07-10	0		0	0	0	0	0	0	0	0	0	0	0	0	0	0	0	0	0	0	0	0	0	0	0	0	0	0	0	0	0	0	0		0	29.2	1	0	2020-07-17
1428	2021-06-15	24.7656	0	3	1	2	2	1	0		1	2021-06-14	0	0	0	0	1	0	0	0	0	1	0	0	0	0	0	0	0	0	0	0	0	0	0	0	0	0	0	0	0	0	1	2020-12-17	0	43.8	3	0	2021-06-16
1429	2020-08-13	23.8003	0	2	1	2	1	1	1	2020-08-12	0		0	0	0	0	0	0	0	0	0	0	0	0	0	0	0	0	0	0	0	0	0	0	0	0	0	0	0	0	0	0	0		0	29.5	1	0	2020-08-18
1430	2020-11-13	23.8141	0	3	5	2	2	0	0		1	2020-11-10	0	1	0	0	1	1	1	1	1	0	0	0	0	0	0	0	0	0	0	0	0	0	0	0	0	0	0	0	0	0	0		0	18.4	2	0	2020-11-13
1431	2021-02-03	23.9945	1	2	5	2	2	0	1	2021-01-28	0		0	0	0	0	0	0	0	0	0	0	0	0	0	0	0	0	0	0	0	0	0	0	0	0	0	0	0	0	0	0	0		0	14.2	2	0	2021-02-03
1432	2021-05-15	24.2746	1	2	5	2	2	0	0		1	2021-05-13	0	1	0	1	1	0	0	0	1	0	0	0	0	0	0	0	0	0	0	0	0	0	0	0	0	0	0	0	0	0	0		0	35	3	0	2021-05-15
1433	2021-03-24	23.9445	0	3	5	2	2	0	0		1	2021-03-21	0	0	0	0	0	0	0	1	1	1	0	0	0	0	0	0	0	0	0	0	0	0	0	0	0	0	0	0	0	0	0		0	18.4	3	0	2021-03-24
1434	2021-01-13	23.5257	0	2	5	2	2	0	0		1	2021-01-12	0	0	0	0	0	0	0	1	1	0	0	0	0	0	0	0	0	0	0	0	0	0	0	0	0	0	0	0	0	0	0		0	29.1	2	0	2021-01-14
1435	2022-01-11	24.9098	0	2	5	3	2	1	0		1	2022-01-07	0	1	0	1	1	0	0	1	0	0	0	0	0	0	0	0	0	0	0	0	0	0	0	0	0	0	0	0	0	0	0		2	44.8	4	1	2022-01-11
1436	2021-09-21	23.534	0	3	5	2	2	0	0		1	2021-09-20	0	1	0	0	1	0	0	1	1	0	0	0	0	0	0	0	0	0	0	1	0	0	0	0	0	0	0	0	0	0	0		2	4.5	3	0	2021-09-23
1437	2020-08-03	22.3883	1	2	5	2	1	0	1	2020-08-02	0		0	0	0	0	0	0	0	0	0	0	0	0	0	0	0	0	0	0	0	0	0	0	0	0	0	0	0	0	0	0	0		0	32.7	1	0	2020-08-10
1438	2021-08-06	23.4092	1	2	5	2	1	0	0		1	2021-08-06	0	0	0	0	1	0	0	1	1	0	0	0	0	0	0	0	0	0	0	0	0	0	0	0	0	0	0	0	0	0	0		0	11.9	3	0	2021-08-06
1439	2020-12-17	22.6103	0	2	5	2	1	0	0		1	2020-12-16	0	1	0	0	1	0	0	0	1	0	0	0	0	0	0	0	0	0	1	0	0	0	0	0	0	0	0	0	0	1	0		0	23.7	2	0	2020-12-17
1440	2021-05-03	22.9903	0	2	5	2	1		0		1	2021-05-03	0	1	0	1	1	0	0	0	0	0	0	0	0	0	0	0	0	0	1	0	0	0	0	0	0	0	0	0	0	1	0		0	28.1	3	0	2021-05-03
1441	2021-05-26	23.0541	0	2	5	2	1	0	0		1	2021-05-24	0	1	0	1	1	0	0	0	1	0	0	0	0	0	0	0	0	0	1	0	0	0	0	0	0	0	0	0	0	1	0		0	34.4	3	0	2021-05-26
1442	2021-01-25	22.3384	0	1	2	2	2	1	1	2021-01-23	0		0	0	0	0	0	0	0	0	0	0	0	0	0	0	0	0	0	0	0	0	0	0	0	0	0	0	0	0	0	0	0		0	20.8	2	1	2021-01-29
1443	2021-08-09	22.258	0	2	5	2	2	0	0		1	2021-08-06	1	1	0	1	1	1	1	1	0	0	0	0	0	0	0	0	0	0	0	0	0	0	0	0	0	0	0	0	0	0	0		2	11.7	3	0	2021-08-09
1444	2022-01-06	36.4827	0	2	1	4	2	1	1	2022-01-01	0		0	0	0	0	0	0	0	0	0	0	0	0	0	0	0	0	0	0	0	0	0	0	0	0	0	0	0	0	0	0	0		2	38.6	4	0	2022-01-07
1445	2021-04-06	35.4424	0	2	5	2	1	0	1	2021-03-30	1	2021-03-31	0	0	0	0	0	0	0	1	1	0	0	0	0	0	0	0	0	0	0	1	0	0	0	0	0	0	0	0	0	0	1	2020-05-14	0	27.1	3	0	2021-04-06
1446	2021-11-10	36.0111	0	2	3	1		1	0		1	2021-11-08	0	1	0	1	1	0	0	1	1	0	0	0	0	0	0	0	0	0	0	0	0	0	0	0	0	0	0	0	0	0	1	2020-10-10	2	6.6	4	0	2021-11-10
1447	2020-12-09	34.6214	0	3	1	4	2	1	1	2020-12-01	1	2020-12-08	0	0	0	0	1	0	0	1	1	0	0	0	0	0	0	0	0	0	0	0	0	0	0	0	0	0	0	0	0	0	0		0	28.3	2	0	2020-12-10
1448	2021-01-25	34.3634	0	2	3	6	1	0	0		1	2021-01-23	0	0	0	1	1	0	0	1	0	0	0	0	0	0	0	0	0	0	0	0	0	0	0	0	0	0	0	0	0	0	0		0	20.8	2	0	2021-01-25
1449	2021-06-17	34.7601	0	2	3	6	1	0	1	2021-06-11	1	2021-06-12	0	0	0	0	1	0	0	1	0	0	0	0	0	0	0	0	0	0	0	0	0	0	0	0	0	0	0	0	0	0	0		2	38.9	3	0	2021-06-17
1450	2020-12-30	33.7365	0	2	2	5	1	0	0		1	2020-12-29	0	0	0	0	1	0	0	1	0	0	0	0	0	0	1	0	0	0	0	0	0	0	0	0	0	0	0	0	0	0	0		0	29.6	2	0	2020-12-30
1451	2021-01-27	33.8141	0	2	2	5	1	0	1	2021-01-27	0		0	0	0	0	0	0	0	0	0	0	0	0	0	0	1	0	0	0	0	0	0	0	0	0	0	0	0	0	0	0	0		0	18.8	2	0	2021-02-02
1452	2021-06-30	34.2413	0	2	2	5	1	0	0		1	2021-06-29	0	1	0	1	1	1	1	1	0	0	0	0	0	0	1	0	0	0	0	0	0	0	0	0	0	0	0	0	0	0	0		2	33.8	3	1	2021-06-30
1453	2021-12-30	34.749	0	2	2	5	1	0	0		1	2021-12-28	0	1	0	0	1	0	0	1	0	0	0	0	0	0	1	0	0	0	0	0	0	0	0	0	0	0	0	0	0	0	1	2021-06-30	2	21.2	4	0	2021-12-30
1454	2020-12-29	32.0721	0	3	1	2	2	1	0		1	2020-12-29	0	1	0	0	0	0	0	1	1	0	0	0	0	0	0	0	0	0	0	0	0	0	0	0	0	0	0	0	0	0	0		0	29.2	2	1	2020-12-29
1455	2020-07-23	31.509	1	2	3	4	1	1	0		1	2020-07-17	0	0	0	0	1	0	0	0	1	0	0	0	0	0	0	0	0	0	0	0	0	0	0	0	1	0	0	0	0	0	0		0	32.8	1	1	2020-07-23
1456	2021-01-04	31.9667	1	2	3	4	1	1	0		1	2021-01-02	0	0	0	1	0	0	0	0	1	0	0	0	0	0	0	0	0	0	0	0	0	0	0	0	1	0	0	0	0	0	1	2020-07-23	0	40.9	2	0	2021-01-04
1457	2022-01-17	33.0153	1	1	3	4	1	1	0		1	2022-01-16	0	1	1	1	1	0	0	0	1	0	0	0	0	0	0	0	0	0	0	0	0	0	0	0	1	0	0	0	0	0	1	2020-07-23	2	50.8	4	0	2022-01-17
1458	2020-12-28	31.215	0	3	1	2	2	1	1	2020-12-24	1	2020-12-27	0	0	0	0	1	0	0	1	0	0	0	0	0	0	0	0	0	0	0	0	0	0	0	0	0	0	0	0	0	0	0		0	34.2	2	0	2020-12-29
1459	2020-07-31	30.7323	1	2	1	1	2	1	1	2020-07-24	0		0	0	0	0	0	0	0	0	0	0	0	0	0	0	0	0	0	0	0	0	0	0	0	0	0	0	0	0	0	0	0		0	30.5	1	0	2020-08-01
1460	2021-06-16	31.62	1	2	1	1	2	1	0		1	2021-06-14	0	0	0	1	0	0	0	1	1	0	0	0	0	0	0	0	0	0	0	0	0	0	0	0	0	0	0	0	0	0	1	2020-09-04	0	39.8	3	0	2021-06-16
1461	2021-07-06	31.6755	1	2	1	1	2	1	0		1	2021-07-05	1	0	0	1	1	0	0	1	1	0	0	0	0	0	0	0	0	0	0	0	0	0	0	0	0	0	0	0	0	0	1	2020-09-04	2	33.1	3	0	2021-07-06
1462	2021-05-25	31.2899	0	1	4	1	2	0	0		1	2021-05-22	0	0	0	1	0	1	1	0	1	0	0	0	0	0	0	0	0	0	0	0	0	0	0	0	0	0	0	0	0	0	0		2	34.1	3	0	2021-05-25
1463	2020-07-30	30.2635	1	2	3	2	2	0	1	2020-07-25	0		0	0	0	0	0	0	0	0	0	0	0	0	0	0	0	0	0	0	0	0	0	0	0	0	0	0	0	0	0	0	0		0	32.3	1	0	2020-08-01
1464	2020-12-01	30.6075	1	2	3	2	2	0	1	2020-11-23	1	2020-11-25	1	1	1	0	1	0	0	1	1	0	1	0	0	0	0	0	0	0	0	0	0	0	0	0	0	0	0	0	0	0	0		0	20.8	2	1	2020-12-02
1465	2021-06-16	31.154	1	2	3	2	2	0	0		1	2021-06-15	0	0	0	0	0	0	0	1	1	0	0	0	0	0	0	0	0	0	0	0	0	0	0	0	0	0	0	0	0	0	1	2020-12-02	1	39.8	3	0	2021-06-16
1466	2021-12-31	31.7032	1	2	3	2	2	0	0		1	2021-12-26	0	1	0	0	1	1	1	1	1	0	0	0	0	0	0	0	0	0	0	0	0	0	0	0	0	0	0	0	0	0	1	2020-12-02	1	23.6	4	1	2021-12-31
1467	2021-01-18	30.5603	0	3	2	5	1	0	1	2021-01-13	1	2021-01-17	0	0	0	0	1	0	0	1	0	0	0	0	0	0	0	0	0	0	0	0	0	0	0	0	0	0	0	0	0	0	0		0	24.2	2	0	2021-01-19
1468	2022-01-03	31.5312	0	3	2	5	1	0	0		1	2022-01-01	0	0	0	1	0	0	0	0	0	0	0	0	0	0	0	0	0	0	0	0	0	0	0	0	0	0	0	0	0	0	0		2	32.9	4	0	2022-01-03
1469	2021-02-16	30.3467	0	2	1	5	1	0	0		1	2021-02-14	0	0	0	0	0	0	0	1	1	1	0	0	0	0	0	0	0	0	0	0	0	0	0	0	0	0	0	0	0	0	0		0	11.9	2	0	2021-02-16
1470	2022-01-05	30.9098	0	2	3	2	1	0	0		1	2022-01-03	0	1	0	1	1	0	0	1	1	1	0	0	0	0	0	0	0	0	0	0	0	0	0	0	0	0	0	0	0	0	0		2	36.8	4	1	2022-01-05
1471	2021-07-13	30.2663	1	3	1	2	1	1	0		1	2021-07-13	0	1	0	1	1	0	0	0	1	0	0	0	0	0	0	0	0	0	0	0	0	0	0	0	0	0	0	0	0	0	1	2020-06-25	2	26.7	3	0	2021-07-13
1472	2021-01-04	29.7226	0	1	5	2	1	1	0		1	2021-01-03	1	0	0	1	1	0	0	1	0	0	0	0	0	0	0	0	0	0	0	0	0	0	0	0	0	0	0	0	0	0	0		0	40.9	2	0	2021-01-05
1473	2021-01-05	29.7254	0	1	5	2	1	1	0		1	2021-01-02	0	0	0	1	1	0	0	0	1	0	0	0	0	0	0	0	0	0	0	0	0	0	0	0	0	0	0	0	0	0	0		0	33.2	2	0	2021-01-05
1474	2021-09-30	30.4688	0	1	5	2	1	1	0		1	2021-09-28	0	1	0	0	1	0	0	0	1	0	0	0	0	0	0	0	0	0	0	0	0	0	0	0	0	0	0	0	0	0	0		2	4.5	3	0	2021-09-30
1475	2021-09-20	30.3356	0	2	1	2	2	1	0		1	2021-09-18	0	1	0	1	1	0	0	1	1	0	0	0	0	0	1	0	0	0	0	0	0	0	0	0	0	0	0	0	0	0	0		2	4.6	3	0	2021-09-20
1476	2021-11-10	30.1026	1	3	1	2	1	0	0		1	2021-11-07	0	1	0	1	0	1	1	1	1	0	0	0	0	0	0	0	0	0	0	0	0	0	0	0	0	0	0	0	0	0	0		2	6.6	4	0	2021-11-10
1477	2021-04-12	29.4369	1	2	1	4	1	0	0		1	2021-04-09	0	1	0	1	1	0	0	0	0	0	0	0	0	0	0	0	0	0	0	0	0	0	0	0	0	0	0	0	0	0	0		0	27.4	3	0	2021-04-12
1478	2022-01-04	30.233	0	2	1	2	2	1	0		1	2022-01-03	0	0	0	1	1	0	0	1	1	0	0	0	0	0	0	0	0	0	0	0	0	0	0	0	0	0	0	0	0	0	0		2	33.7	4	0	2022-01-04
1479	2021-03-08	29.1262	1	1	3	4	1	1	0		1	2021-03-06	1	0	0	0	1	0	0	1	1	0	0	0	0	0	0	0	0	0	0	0	0	0	0	0	0	0	0	0	0	0	0		1	10.8	3	1	2021-03-09
1480	2021-06-08	29.2039	0	1	4	5	1	0	0		1	2021-06-07	0	1	0	0	1	0	0	1	1	0	0	0	0	0	0	0	0	0	1	1	1	0	0	0	0	0	0	0	0	0	0		2	41.9	3	1	2021-06-08
1481	2021-12-22	29.7503	0	1	4	5	1	0	1	2021-12-20	1	2021-12-22	0	0	0	0	1	0	0	1	0	0	0	0	0	0	0	0	0	0	1	1	1	0	0	0	0	0	0	0	0	0	1	2021-06-08	2	9.2	4	0	2021-12-22
1482	2020-12-22	28.6963	1	3	1	2	2	1	1	2020-12-20	0		0	0	0	0	0	0	0	0	0	0	0	0	0	0	0	0	0	0	0	0	0	0	0	0	0	0	0	0	0	0	0		0	24	2	0	2020-12-28
1483	2020-12-30	28.38	0	3	1	2	2	0	0		1	2020-12-30	0	0	0	0	0	0	0	1	1	0	0	0	0	0	0	0	0	0	0	0	0	0	0	0	0	0	0	0	0	0	0		0	29.6	2	0	2020-12-30
1484	2021-10-19	29.1928	0	3	1	2	2	0	0		1	2021-10-18	1	0	0	0	1	0	0	1	1	0	0	0	0	0	0	0	0	0	0	0	0	0	0	0	0	0	0	0	0	0	0		2	4.7	3	0	2021-10-19
1485	2020-08-10	27.656	1	2	2	2			0		1	2020-08-06	1	0	0	0	0	1	1	0	1	0	0	0	0	0	0	0	0	0	0	0	0	0	0	0	0	0	0	0	0	0	0		0	33.9	1	1	2020-08-10
1486	2021-04-05	28.3162	1	2	2	2			1	2021-04-01	1	2021-04-02	1	0	0	1	1	0	0	1	1	0	0	0	0	0	0	0	0	0	0	0	0	0	0	0	0	0	0	0	0	0	1	2020-08-10	1	30.4	3	0	2021-04-05
1487	2020-07-29	27.5756	0	2	1	2	1	1	1	2020-07-24	1	2020-07-28	0	0	0	0	1	0	0	0	1	0	0	0	0	0	0	0	0	0	0	0	0	0	1	0	0	0	0	0	0	0	0		0	30.7	1	0	2020-07-30
1488	2020-11-18	27.3065	0	2	1	2	2	1	1	2020-11-17	1	2020-11-18	0	0	0	0	0	0	0	1	0	0	0	0	0	0	0	0	0	0	0	0	0	0	0	0	1	0	0	0	0	0	0		0	21.1	2	0	2020-11-23
1489	2021-06-03	27.853	0	2	1	2	2	1	0		1	2021-06-01	0	0	0	0	1	0	0	0	0	0	0	0	0	0	0	0	0	0	0	0	0	0	0	0	1	0	0	0	0	0	0		0	37	3	0	2021-06-03
1490	2021-11-02	28.2219	0	3	1	5	2	1	0		1	2021-11-02	0	0	0	1	1	0	0	0	0	0	0	0	0	0	0	0	0	0	0	0	0	0	0	0	0	0	0	0	0	0	1	2020-07-09	2	5.5	4	0	2021-11-02
1491	2020-08-10	26.7406	1	1	5	2	1	0	0		1	2020-08-09	1	1	1	0	1	1	1	0	0	0	0	0	0	0	0	0	0	0	0	0	0	0	0	0	0	0	0	0	0	0	0		0	33.9	1	0	2020-08-11
1492	2021-12-09	28.0666	1	2	4	6	1	0	0		1	2021-12-05	0	1	0	1	1	1	1	1	1	0	0	0	0	1	0	0	0	0	0	1	0	0	0	0	0	0	0	0	0	0	0		2	5.2	4	0	2021-12-09
1493	2021-12-29	28.1221	1	2	4	6	1	0	0		1	2021-12-28	0	0	0	1	0	0	0	1	0	0	0	0	0	1	0	0	0	0	0	1	0	0	0	0	0	0	0	0	0	0	0		2	18.9	4	0	2021-12-29
1494	2022-01-14	28.1664	1	2	4	6	1	0	0		1	2022-01-12	0	1	0	1	1	0	0	0	1	0	0	0	0	1	0	0	0	0	0	1	0	0	0	0	0	0	0	0	0	0	0		2	48.3	4	1	2022-01-14
1495	2021-05-03	27.1956	1	3	1	4	2	0	0		1	2021-05-01	0	1	0	1	0	0	0	1	0	0	0	0	0	0	0	0	0	0	0	0	0	0	0	0	0	0	0	0	0	0	0		0	28.1	3	0	2021-05-03
1496	2020-11-20	26.699	1	3	1	2	2	1	0		1	2020-11-19	0	0	0	0	1	0	0	1	1	0	0	0	0	0	0	0	0	0	0	0	0	0	0	0	0	0	0	0	0	0	1	2020-06-10	0	19.2	2	0	2020-11-20
1497	2021-06-24	26.6741	0	2	5	5	2	0	0		1	2021-06-22	0	1	0	1	1	0	0	1	1	0	0	0	0	0	1	0	0	0	0	0	0	0	0	0	0	0	0	0	0	0	0		2	36.2	3	0	2021-06-24
1498	2022-01-11	27.1401	1	2	3	2	2	1	0		1	2022-01-09	0	1	0	1	1	0	0	1	1	0	0	0	0	0	0	0	0	0	0	0	0	0	0	0	0	0	0	0	0	0	1	2020-07-29	2	44.8	4	1	2022-01-11
1499	2022-01-13	27.0735	1	2	1	5	1	0	0		1	2022-01-12	0	1	0	1	1	0	0	1	0	0	0	0	0	0	0	0	0	0	0	0	0	0	0	0	0	0	0	0	0	0	0		2	47.7	4	1	2022-01-13
1500	2021-04-19	26.0499	0	1	4	6	1	0	0		1	2021-04-14	0	1	0	1	1	1	1	1	1	0	0	0	0	0	0	0	0	0	0	0	0	0	0	0	0	0	0	0	0	0	0		0	29.5	3	1	2021-04-19
1501	2020-07-25	25.2122	0	1	3	5	1	0	0		1	2020-07-24	0	0	0	0	1	0	0	0	1	0	0	0	0	0	0	1	0	1	0	0	0	0	0	0	0	0	0	0	0	0	0		0	30.7	1	0	2020-07-25
1502	2020-12-14	25.6061	0	1	3	5	1	0	0		1	2020-12-12	0	1	0	0	1	0	0	1	1	0	0	0	0	0	0	1	0	1	0	0	0	0	0	0	0	0	0	0	0	0	0		0	28.2	2	0	2020-12-14
1503	2021-06-21	26.1304	0	1	3	5	1	0	0		1	2021-06-19	1	0	0	1	0	0	0	1	1	0	0	0	0	0	0	1	0	1	0	0	0	0	0	0	0	0	0	0	0	0	0		2	41.6	3	1	2021-06-21
1504	2021-08-02	25.914	0	2	3	2	2	0	0		1	2021-08-01	1	1	0	1	1	0	0	1	1	0	0	0	0	0	0	0	0	0	0	0	0	0	0	0	0	0	0	0	0	0	1	2020-07-18	2	17.4	3	0	2021-08-02
1505	2022-01-04	26.344	0	2	3	2	2	0	0		1	2022-01-02	0	0	0	1	1	0	0	1	1	0	0	0	0	0	0	0	0	0	0	0	0	0	0	0	0	0	0	0	0	0	1	2020-07-18	2	33.7	4	0	2022-01-04
1506	2020-08-23	24.4078	0	3	5	2	1	0	1	2020-08-15	1	2020-08-21	0	0	0	0	1	0	0	0	0	0	0	0	0	0	0	0	0	0	0	0	0	0	0	0	0	0	0	0	0	0	0		0	30.6	1	0	2020-08-24
1507	2021-09-08	25.251	0	3	1	2	2	1	0		1	2021-09-06	0	1	0	1	1	0	0	1	1	0	0	0	0	0	0	0	0	0	0	0	0	0	0	0	0	0	0	0	0	0	0		2	4.2	3	0	2021-09-08
1508	2020-12-23	23.3454	0	2	5	4	2	0	1	2020-12-17	1	2020-12-21	0	0	0	0	0	0	0	0	0	1	0	0	0	0	0	0	0	0	0	0	0	0	0	0	0	0	0	0	0	0	0		0	24	2	0	2020-12-23
1509	2021-02-05	23.4674	0	2	5	4	2	0	0		1	2021-02-03	0	1	0	1	1	0	0	1	0	0	0	0	0	0	0	0	0	0	0	0	0	0	0	0	0	0	0	0	0	0	0		0	13.6	2	1	2021-02-05
1510	2021-12-07	23.9196	0	3	1	2	2	1	0		1	2021-12-06	0	0	0	1	1	0	0	1	0	0	0	0	0	0	0	0	0	0	0	0	0	0	0	0	0	0	0	0	0	0	0		2	6.1	4	0	2021-12-07
1511	2021-08-23	23.2288	0	2	3	5	1	0	0		1	2021-08-19	0	1	0	1	1	0	0	1	1	1	0	0	0	0	0	0	0	0	0	0	0	0	0	0	0	0	0	0	0	0	0		2	7.9	3	0	2021-08-23
1512	2021-12-29	23.4951	1	2	5	2	2	0	1	2021-12-22	1	2021-12-28	0	1	0	1	1	0	0	0	1	0	0	0	0	0	0	0	0	0	0	0	0	0	0	0	0	0	0	0	0	0	0		1	18.9	4	0	2021-12-29
1513	2021-01-25	34.7684	0	2	2	3	2	1	0		1	2021-01-25	0	0	0	1	1	0	0	1	0	0	0	0	0	0	0	0	0	0	0	0	0	0	0	0	0	0	0	0	0	0	0		0	20.8	2	0	2021-01-26
1514	2021-05-11	34.319	0	2	3	5	1	0	0		1	2021-05-09	0	1	0	0	0	0	0	0	0	0	0	0	0	0	0	0	0	0	0	0	0	0	0	0	0	0	0	0	0	0	1	2020-05-24	2	29.5	3	0	2021-05-12
1515	2021-07-09	34.3939	0	2	5	3	2	1	0		1	2021-07-08	0	1	0	1	1	0	0	1	1	0	0	0	0	0	0	0	0	0	0	0	0	0	0	0	0	0	0	0	0	0	0		2	28.3	3	0	2021-07-09
1516	2020-07-23	32.9265	0	2	1	5	1	0	1	2020-07-17	1	2020-07-22	0	0	0	0	1	0	0	0	0	0	0	0	0	0	0	0	0	0	0	0	0	0	0	0	0	0	0	0	0	0	0		0	32.8	1	0	2020-07-24
1517	2021-06-30	33.8752	0	2	1	5	1	0	0		1	2021-06-28	0	1	0	1	1	0	0	1	1	0	0	0	0	0	0	0	0	0	0	0	0	0	0	0	0	0	0	0	0	0	0		0	33.8	3	0	2021-06-30
1518	2021-08-18	33.5173	0	2	4	6	1	0	0		1	2021-08-18	0	1	0	0	1	0	0	0	1	0	0	0	0	0	0	0	0	0	0	0	0	0	0	0	0	0	0	0	0	0	0		2	8.3	3	0	2021-08-18
1519	2020-11-18	33.2954	0	2	1	1	1	1	0		1	2020-11-18	0	0	0	0	0	0	0	1	1	1	0	0	0	0	0	0	0	0	0	0	0	0	0	0	0	0	0	0	0	0	0		0	21.1	2	0	2020-11-19
1520	2021-09-30	33.1734	1	2	1	2	2	1	0		1	2021-09-27	0	1	0	1	0	0	0	0	0	0	0	0	0	0	0	0	0	0	0	0	0	0	0	0	0	0	0	0	0	0	0		2	4.5	3	0	2021-09-30
1521	2021-07-16	32.3883	1	3	1	5	1	1	1	2021-07-08	1	2021-07-15	0	1	0	1	1	0	0	0	0	1	0	0	0	0	0	0	0	0	0	0	0	0	0	0	0	0	0	0	0	0	0		2	23.7	3	0	2021-07-16
1522	2020-12-21	31.7892	1	2	1	2	2	1	0		1	2020-12-19	0	0	0	0	0	0	0	1	1	0	0	0	0	0	0	0	0	0	0	1	0	0	0	0	0	0	0	0	0	0	0		0	27.7	2	1	2020-12-22
1523	2020-12-21	31.6865	1	3	1	4	2	1	1	2020-12-16	1	2020-12-19	0	0	0	0	1	0	0	1	0	0	0	0	0	0	0	0	0	0	0	0	0	0	0	0	0	0	0	0	0	0	0		0	27.7	2	0	2020-12-21
1524	2021-10-27	32.5465	1	3	1	4	2	1	0		1	2021-10-24	0	1	0	0	1	1	1	0	0	0	0	0	0	0	0	0	0	0	0	0	0	0	0	0	0	0	0	0	0	0	0		2	5.8	3	0	2021-10-27
1525	2020-07-28	31.0652	0	2	1	2	2	1	1	2020-07-24	1	2020-07-28	0	0	0	0	1	0	0	0	1	0	0	0	0	0	0	0	0	0	0	0	0	0	0	0	0	0	0	0	0	0	0		0	31.6	1	0	2020-07-28
1526	2021-05-25	31.9001	0	2	1	2	2	1	1	2021-05-22	1	2021-05-24	0	1	0	0	1	0	0	1	1	0	0	0	0	0	0	0	0	0	0	0	0	0	0	0	0	0	0	0	0	0	0		0	34.1	3	0	2021-05-26
1527	2021-08-05	30.6824	0	2	1	2	2	1	0		1	2021-08-03	0	0	0	1	1	0	0	0	1	0	0	0	0	0	0	0	0	0	0	0	0	0	0	0	0	0	0	0	0	0	0		2	11.7	3	0	2021-08-05
1528	2021-06-03	30.1387	0	3	1	4	2	1	0		1	2021-06-02	0	0	0	1	0	0	0	0	0	0	0	0	0	0	0	0	0	0	0	0	0	0	0	0	0	0	0	0	0	0	1	2020-11-06	0	37	3	0	2021-06-03
1529	2020-07-22	29.068	0	3	1	4	1	1	1	2020-07-19	0		0	0	0	0	0	0	0	0	0	0	0	0	0	0	0	0	0	0	0	0	0	0	0	0	0	0	0	0	0	0	0		0	33.2	1	0	2020-07-27
1530	2021-06-25	29.7282	0	3	1	5	2	1	0		1	2021-06-24	0	0	0	1	0	0	0	0	0	0	0	0	0	0	1	0	0	0	0	0	1	0	0	0	0	0	0	0	0	0	0		0	35.5	3	0	2021-06-25
1531	2022-01-06	30.2691	0	3	1	5	2	1	0		1	2022-01-04	0	1	0	1	1	0	0	0	0	0	0	0	0	0	1	0	0	0	0	0	1	0	0	0	0	0	0	0	0	0	0		2	38.6	4	1	2022-01-06
1532	2020-12-02	28.6963	0	1	4	6	1	0	0		1	2020-12-01	0	0	0	0	1	0	0	1	1	0	0	0	0	0	0	0	0	0	1	0	0	0	0	0	0	0	0	0	0	0	0		0	20.2	2	0	2020-12-02
1533	2022-01-17	29.8696	1	2	1	4	2	1	0		1	2022-01-15	0	1	0	1	1	0	0	1	1	0	0	0	0	0	0	0	0	0	1	1	0	0	0	0	0	0	0	0	0	0	0		2	50.8	4	0	2022-01-17
1534	2020-08-18	28.5631	1	2	5	2	2	0	1	2020-08-15	0		0	0	0	0	0	0	0	0	0	0	0	0	0	0	0	0	0	0	0	0	0	0	0	0	0	0	0	0	0	1	1	2020-04-08	0	32	1	0	2020-08-20
1535	2021-01-13	28.7406	1	3	1	4	2	1	1	2021-01-09	1	2021-01-11	0	0	0	0	1	0	0	1	1	0	0	0	0	0	0	0	0	0	0	0	0	0	0	0	0	0	0	0	0	0	0		0	29.1	2	0	2021-01-14
1536	2020-08-20	28.3329	0	2	1	2	2	1	0		1	2020-08-19	0	1	0	0	0	0	0	0	1	0	0	0	0	0	0	0	0	0	0	0	0	0	0	0	0	0	0	0	0	0	0		0	31.1	1	0	2020-08-22
1537	2021-02-19	28.8405	0	2	1	2	2	1	0		1	2021-02-18	0	0	0	1	0	0	0	0	1	1	0	0	0	0	0	0	0	0	0	0	0	0	0	0	0	0	0	0	0	0	0		0	10.6	2	0	2021-02-19
1538	2021-03-24	28.932	0	2	1	2	2	1	1	2021-03-24	0		0	0	0	0	0	0	0	0	0	0	0	0	0	0	0	0	0	0	0	0	0	0	0	0	0	0	0	0	0	0	0		0	18.4	3	1	2021-03-26
1539	2021-06-15	28.7351	0	3	1	4	2	1	0		1	2021-06-14	0	1	0	0	1	0	0	0	1	0	0	0	0	0	0	0	0	0	0	0	0	0	0	0	0	0	0	0	0	0	0		0	43.8	3	0	2021-06-15
1540	2021-07-16	28.8211	0	3	1	4	2	1	0		1	2021-07-14	0	1	0	1	1	0	0	1	0	0	0	0	0	0	0	0	0	0	0	0	0	0	0	0	0	0	0	0	0	0	0		2	23.7	3	0	2021-07-16
1541	2021-03-23	28.3551	0	2	1	5	2	1	0		1	2021-03-19	0	1	0	0	0	0	0	1	1	0	0	0	0	0	0	0	0	0	0	0	0	0	0	0	0	0	0	0	0	0	0		0	17.7	3	1	2021-03-23
1542	2020-12-14	27.9972	1	2	1	2	2	1	1	2020-12-11	0		0	0	0	0	0	0	0	0	0	0	0	0	0	0	0	0	0	0	0	0	0	0	0	0	0	0	0	0	0	0	0		0	28.2	2	0	2020-12-17
1543	2020-08-11	27.6255	0	3	1	2	1	1	1	2020-08-10	0		0	0	0	0	0	0	0	0	0	0	0	0	0	0	0	0	0	0	0	0	0	0	0	0	0	0	0	0	0	0	0		0	30.8	1	0	2020-08-18
1544	2021-08-27	28.4078	1	3	1	2	2	1	0		1	2021-08-27	0	0	0	1	1	0	0	0	0	0	0	0	0	0	0	0	0	0	0	1	0	0	0	0	0	0	0	0	0	0	1	2020-10-30	1	5.9	3	0	2021-08-27
1545	2020-12-01	27.6311	1	2	1	4	1	1	0		1	2020-11-30	0	1	0	0	0	0	0	1	0	0	0	0	1	0	0	0	0	0	0	0	0	0	0	0	0	0	0	0	0	0	0		0	20.8	2	0	2020-12-01
1546	2020-07-27	27.1318	1	3	1	2	2	1	1	2020-07-21	1	2020-07-26	0	1	0	0	1	1	1	0	1	0	0	0	0	0	0	0	0	0	0	0	0	0	0	0	0	0	0	0	0	0	0		0	32.5	1	1	2020-07-27
1547	2020-07-31	27.0652	0	1	3	2	1	1	1	2020-07-29	0		0	0	0	0	0	0	0	0	0	0	0	0	0	0	0	0	0	0	0	0	0	0	0	0	0	0	0	0	0	0	0		0	30.5	1	0	2020-08-04
1548	2020-12-10	27.2982	0	3	1	2	2	1	1	2020-12-10	0		0	0	0	0	0	0	0	0	0	0	0	0	0	0	0	0	0	0	0	0	0	0	0	0	0	0	0	0	0	0	0		0	21.6	2	0	2020-12-16
1549	2020-10-20	26.7351	0	3	1	1	2	0	1	2020-10-16	0		0	0	0	0	0	0	0	0	0	0	0	0	0	0	0	0	0	0	0	0	0	0	0	0	0	0	0	0	0	0	0		0	20.7	2	0	2020-10-20
1550	2021-06-16	27.6117	1	2	1	2	2	1	0		1	2021-06-14	0	1	0	1	1	0	0	1	1	1	0	0	0	0	0	0	0	0	0	0	0	0	0	0	0	0	0	0	0	0	0		0	39.8	3	0	2021-06-16
1551	2021-08-05	27.6394	1	3	1	1	2	1	0		1	2021-08-04	0	0	0	1	1	0	0	0	0	0	0	0	0	0	0	0	0	0	0	0	0	0	0	0	0	0	0	0	0	0	0		2	11.7	3	0	2021-08-05
1552	2020-07-21	26.5853	0	2	1	1	2	0	1	2020-07-13	0		0	0	0	0	0	0	0	0	0	0	0	0	0	0	1	0	0	0	0	0	0	0	0	0	0	0	0	0	0	0	0		0	33.9	1	0	2020-07-21
1553	2021-01-07	27.0569	0	2	1	1	2	0	1	2021-01-06	0		0	0	0	0	0	0	0	0	0	0	0	0	0	0	1	0	0	0	0	0	0	0	0	0	0	0	0	0	0	0	0		0	31.1	2	0	2021-01-12
1554	2020-12-13	26.7684	0	2	1	5	1	0	1	2020-12-07	0		0	0	0	0	0	0	0	0	0	0	0	0	0	0	0	0	0	0	0	0	0	0	0	0	0	0	0	0	0	0	0		0	24.2	2	0	2020-12-14
1555	2021-09-07	27.1373	1	3	1	4	2	0	0		1	2021-09-03	0	1	0	1	1	0	0	0	1	0	0	0	0	0	0	0	0	0	0	0	0	0	0	0	0	0	0	0	0	0	0		2	4.3	3	0	2021-09-07
1556	2021-08-06	27.0208	0	3	1	2	2	1	0		1	2021-08-02	0	1	0	1	1	0	0	1	0	1	0	0	0	0	0	0	0	0	0	0	0	0	0	0	0	0	0	0	0	0	0		2	11.9	3	0	2021-08-06
1557	2021-07-14	26.6325	1	2	1	5	1	0	0		1	2021-07-14	0	0	0	0	0	0	0	0	1	1	0	0	0	0	0	0	0	0	0	1	0	0	0	0	0	0	0	0	0	0	0		2	26.4	3	0	2021-07-14
1558	2021-05-27	26.4161	0	3	5	2	1	0	0		1	2021-05-24	0	0	0	1	1	0	0	1	0	1	0	0	0	0	0	0	0	0	0	0	0	0	0	0	0	0	0	0	0	0	0		2	33.3	3	0	2021-05-27
1559	2021-11-22	26.3578	0	3	1	4	2	1	1	2021-11-20	1	2021-11-22	0	1	0	1	0	0	0	1	0	0	0	0	0	0	0	0	0	0	0	0	0	0	0	0	0	0	0	0	0	0	0		2	6.4	4	0	2021-11-23
1560	2021-08-20	26.5076	0	3	1	2	2	1	0		1	2021-08-19	0	1	0	1	1	0	0	0	0	0	0	0	0	0	0	0	0	0	0	1	0	0	0	0	0	0	0	0	0	0	0		2	7.1	3	0	2021-08-20
1561	2021-10-11	26.6519	0	3	1	2	2	1	0		1	2021-10-10	0	1	0	0	1	0	0	0	0	0	0	0	0	0	0	0	0	0	0	1	0	0	0	0	0	0	0	0	0	0	0		2	4.8	3	0	2021-10-11
1562	2022-01-18	26.7878	0	3	1	1	2	1	0		1	2022-01-13	0	1	0	1	1	0	0	1	1	0	0	0	0	0	0	0	0	0	0	0	0	0	0	0	0	0	0	0	0	0	0		2	48.4	4	1	2022-01-18
1563	2020-12-14	25.2316	0	2	1	2	2	1	1	2020-12-12	0		0	0	0	0	0	0	0	0	0	0	0	0	0	0	0	0	0	0	0	0	0	0	0	0	0	0	0	0	0	0	0		0	28.2	2	0	2020-12-18
1564	2021-08-17	25.7032	0	2	1	1	1	1	0		1	2021-08-17	0	1	0	0	1	0	0	0	0	0	0	0	0	0	0	0	0	0	0	0	0	0	0	0	0	0	0	0	0	0	0		2	8.9	3	0	2021-08-18
1565	2021-08-30	25.6227	1	2	5	2	2	0	0		1	2021-08-29	0	1	0	1	1	0	0	1	1	0	0	0	0	0	0	0	0	0	0	0	0	0	0	0	0	0	0	0	0	0	0		2	5.5	3	0	2021-08-30
1566	2021-12-29	25.9168	0	3	1	2	2	1	0		1	2021-12-28	0	0	0	1	1	0	0	1	1	0	0	0	0	0	0	0	0	0	0	0	0	0	0	0	0	0	0	0	0	0	1	2020-12-31	2	18.9	4	0	2021-12-29
1567	2021-07-14	25.6921	0	1	3	3		1	0		1	2021-07-12	0	1	1	0	1	0	0	0	1	0	0	0	0	0	0	0	0	0	0	0	0	0	0	0	0	0	0	0	0	0	0		2	26.4	3	0	2021-07-14
1568	2022-01-13	26.1997	0	1	3	3		1	1	2022-01-04	1	2022-01-13	0	0	0	0	1	0	0	1	1	0	0	0	0	0	0	0	0	0	0	0	0	0	0	0	0	0	0	0	0	0	0		2	47.7	4	0	2022-01-14
1569	2021-05-26	25.2372	0	3	1	2	2	1	0		1	2021-05-26	0	0	0	0	1	0	0	0	1	0	0	0	0	0	0	0	0	0	0	0	0	0	0	0	0	0	0	0	0	0	0		2	34.4	3	0	2021-05-26
1570	2021-06-18	25.301	0	3	1	2	2	1	0		1	2021-06-14	0	1	0	0	0	0	0	0	0	0	0	0	0	0	0	0	0	0	0	0	0	0	0	0	0	0	0	0	0	0	0		2	37	3	0	2021-06-18
1571	2022-01-20	25.9001	0	3	1	2	2	1	1	2022-01-19	1	2022-01-20	0	0	0	1	1	0	0	0	1	0	0	0	0	0	0	0	0	0	0	0	0	0	0	0	0	0	0	0	0	0	0		2	50	4	0	2022-01-21
1572	2021-11-17	25.5257	1	3	1	2	2	1	0		1	2021-11-16	0	0	0	1	1	0	0	0	0	0	0	0	1	0	0	0	0	0	0	0	0	0	0	0	0	0	0	0	0	0	0		2	7.1	4	0	2021-11-17
1573	2022-01-19	25.4369	1	3	1	2	1	0	0		1	2022-01-18	0	1	0	1	1	0	0	1	1	0	0	0	0	0	0	0	0	0	0	0	0	0	0	0	0	0	0	0	0	0	0		2	50.2	4	1	2022-01-19
1574	2020-12-17	24.3162	0	2	5	2	2	0	0		1	2020-12-14	0	1	0	0	1	0	0	1	1	0	0	0	0	0	0	0	0	0	0	0	0	0	0	0	0	0	0	0	0	0	0		0	23.7	2	0	2020-12-18
1575	2020-11-13	24.1165	1	3	5	2	2	0	0		1	2020-11-09	0	1	0	0	1	0	0	1	1	0	0	0	0	0	0	0	0	0	0	0	0	0	0	0	0	0	0	0	0	0	0		0	18.4	2	0	2020-11-13
1576	2020-12-14	24.1831	1	3	5	2	2	0	1	2020-12-11	0		0	0	0	0	0	0	0	0	0	0	0	0	0	1	0	0	0	0	0	0	0	0	0	0	0	0	0	0	0	0	0		0	28.2	2	0	2020-12-17
1577	2020-07-16	23.7171	1	2	2	1	2	1	1	2020-07-12	1	2020-07-13	1	1	1	0	1	1	1	0	0	0	0	0	0	0	0	0	0	0	0	0	0	0	0	0	0	0	0	0	0	0	0		0	28.3	1	1	2020-07-16
1578	2021-11-14	25.0652	1	2	2	1	2	1	1	2021-11-07	1	2021-11-12	0	1	1	0	1	0	0	1	0	0	0	0	0	0	0	0	0	0	0	0	0	0	0	0	0	0	0	0	0	0	1	2020-07-16	2	6.2	4	0	2021-11-14
1579	2021-01-12	23.7753	0	3	5	2	2	0	1	2021-01-07	0		0	0	0	0	0	0	0	0	0	0	0	0	0	0	0	0	0	0	0	0	0	0	0	0	0	0	0	0	0	0	0		0	32.5	2	0	2021-01-13
1580	2020-11-17	23.1595	1	2	5	2	1	0	0		1	2020-11-12	0	1	0	0	1	0	0	1	1	0	0	0	0	0	0	0	0	0	0	0	0	0	0	0	0	0	0	0	0	0	0		0	21.9	2	1	2020-11-17
1581	2021-01-27	23.0985	0	3	5	2	2	0	1	2021-01-25	0		0	0	0	0	0	0	0	0	0	0	0	0	0	0	0	0	0	0	0	0	0	0	0	0	0	0	0	0	0	0	0		0	18.8	2	0	2021-02-01
1582	2021-10-13	33.8336	0	3	5	2	2	0	0		1	2021-10-11	0	1	0	1	1	0	0	0	0	0	0	0	0	0	0	0	0	0	0	0	0	0	0	0	0	0	0	0	0	0	0		2	5.1	3	0	2021-10-13
1583	2021-05-28	23.2233	0	2	3	2	1		0		1	2021-05-26	1	1	0	0	1	1	1	1	0	0	0	0	0	0	0	0	0	0	0	0	0	0	0	0	0	0	0	0	0	0	1	2020-11-27	1	34.9	3	0	2021-05-28
1584	2022-01-04	23.1734	0	2	4	6	1	0	0		1	2022-01-02	1	1	0	0	1	0	0	1	1	0	0	0	0	0	0	0	0	0	0	0	0	0	0	0	0	0	0	0	0	0	0		2	33.7	4	1	2022-01-04
1585	2021-01-13	35.473	0	2	1	2	1	1	1	2021-01-11	0		0	0	0	0	0	0	0	0	0	0	0	0	0	0	0	0	0	0	0	0	0	0	0	0	0	0	0	0	0	0	1	2020-06-24	0	29.1	2	0	2021-01-18
1586	2021-06-28	35.9334	0	2	1	2	1	1	0		1	2021-06-27	0	1	0	1	1	0	0	1	0	0	0	0	0	0	0	0	0	0	0	0	0	0	0	0	0	0	0	0	0	0	1	2020-06-24	2	39.1	3	0	2021-06-28
1587	2020-12-26	35.2732	0	1	2	1	1	1	1	2020-12-25	1	2020-12-26	0	0	0	0	1	0	0	0	0	1	0	0	0	0	0	0	0	0	1	0	0	0	0	0	0	0	0	0	0	0	0		0	32.4	2	0	2020-12-27
1588	2021-01-07	35.3065	0	1	2	1	1	1	1	2021-01-04	1	2021-01-06	0	0	0	1	0	0	0	1	0	0	0	0	0	0	0	0	0	0	1	0	0	0	0	0	0	0	0	0	0	0	0		0	31.1	2	0	2021-01-08
1589	2021-06-03	35.7143	0	1	2	1	1	1	0		1	2021-06-01	0	0	0	1	0	0	0	1	0	0	0	0	0	0	0	0	0	0	1	0	0	0	0	0	0	0	0	0	0	0	0		2	37	3	0	2021-06-03
1590	2021-07-19	35.8419	0	1	2	1	1	1	0		1	2021-07-18	0	0	0	1	1	0	0	1	0	0	0	0	0	0	0	0	0	0	1	0	0	0	0	0	0	0	0	0	0	0	0		2	27	3	0	2021-07-19
1591	2021-05-12	35.4369	0	1	4	5	1	0	1	2021-04-30	1	2021-05-05	0	0	0	0	0	0	0	1	0	0	0	0	0	0	0	0	0	0	0	0	0	0	0	0	0	0	0	0	0	0	0		0	28.9	3	0	2021-05-12
1592	2020-12-18	34.6852	0	1	4	5	1	0	0		1	2020-12-16	0	1	0	0	1	0	0	1	1	0	0	0	0	0	0	0	0	0	0	0	0	0	0	0	0	0	0	0	0	0	0		0	24	2	1	2020-12-21
1593	2021-04-20	35.0264	0	1	4	5	1	0	0		1	2021-04-19	0	0	0	0	1	0	0	1	1	1	0	0	0	0	0	0	0	0	0	0	0	0	0	0	0	0	0	0	0	0	1	2020-12-22	0	27.3	3	0	2021-04-20
1594	2021-06-09	34.81	0	2	1	2	1	1	0		1	2021-06-09	0	0	0	0	1	1	1	1	1	1	0	0	0	0	0	0	0	0	0	0	0	0	0	0	0	0	0	0	0	0	1	2020-07-05	2	37.7	3	0	2021-06-10
1595	2022-01-05	35.3814	0	2	1	2	2	1	1	2022-01-01	0		0	0	0	0	0	0	0	0	0	0	0	0	0	0	0	0	0	0	0	0	0	0	0	0	1	0	0	0	0	0	0		2	36.8	4	0	2022-01-06
1596	2022-01-12	35.3814	0	2	3	2		1	1	2022-01-01	1	2022-01-11	0	1	0	1	1	0	0	1	1	1	0	0	0	0	0	0	0	0	0	0	0	0	0	0	1	0	0	0	0	0	1	2020-07-01	2	45.2	4	1	2022-01-12
1597	2021-01-19	33.8141	1	2	1	2	2	1	1	2021-01-17	0		0	0	0	0	0	0	0	0	0	0	0	0	0	0	0	0	0	0	0	1	0	0	0	0	0	0	0	0	0	0	0		0	25.3	2	0	2021-01-22
1598	2021-09-15	34.1859	0	2	2	5	1	0	0		1	2021-09-14	0	1	0	1	1	0	0	1	1	0	0	0	0	0	0	0	0	0	0	0	0	0	0	0	0	0	0	0	0	1	0		2	4.4	3	0	2021-09-15
1599	2022-01-03	34.319	0	1	5	1	1	1	1	2021-12-31	1	2022-01-03	0	0	0	1	1	0	0	0	0	0	0	0	0	0	0	0	0	0	0	0	0	0	0	0	0	0	0	0	0	0	1	2021-01-06	2	32.9	4	0	2022-01-04
1600	2020-07-28	32.5964	0	2	5	6	1	0	0		1	2020-07-24	0	1	0	0	1	0	0	0	0	0	0	0	0	0	0	0	0	0	0	0	0	0	0	0	1	0	0	0	0	0	0		0	31.6	1	0	2020-07-29
1601	2021-12-21	31.3897	0	2	4	6	1	0	0		1	2021-12-20	0	1	0	0	1	0	0	1	1	1	0	0	0	0	0	0	0	0	0	0	0	0	0	0	0	0	0	0	0	0	0		2	7.6	4	0	2021-12-21
1602	2020-08-19	29.2677	1	1	4	6	1	0	1	2020-08-15	1	2020-08-16	0	1	0	0	1	0	0	0	1	0	0	0	0	0	0	0	0	0	1	0	0	0	0	0	0	0	0	0	0	0	0		0	28.8	1	1	2020-08-20
1603	2021-10-15	30.1054	0	2	5	5	1	0	0		1	2021-10-15	0	0	0	0	0	0	0	1	1	0	0	0	0	0	1	0	0	0	0	0	0	0	0	0	0	0	0	0	0	0	0		2	4.9	3	0	2021-10-15
1604	2020-08-23	28.43	1	2	1	3	2	1	1	2020-08-21	1	2020-08-22	0	1	0	0	1	0	0	0	1	0	0	0	0	0	0	0	0	0	0	0	0	0	0	0	0	0	0	0	0	0	0		0	30.6	1	0	2020-08-24
1605	2022-01-11	30.4605	0	1	3	2	1	1	1	2022-01-08	1	2022-01-09	0	0	0	0	1	0	0	1	1	0	0	0	0	0	0	0	0	0	0	0	0	0	0	0	0	0	0	0	0	0	1	2020-08-01	2	44.8	4	0	2022-01-12
1606	2021-07-06	28.9847	0	1	3	5		0	1	2021-06-26	1	2021-07-04	0	1	0	1	1	0	0	1	1	0	0	0	0	0	0	0	0	0	0	0	0	0	0	0	0	0	0	0	0	0	1	2020-06-19	2	33.1	3	0	2021-07-06
1607	2021-09-10	29.1678	0	1	3	5		0	0		1	2021-09-08	1	1	0	1	1	0	0	1	1	0	0	0	0	0	0	0	0	0	0	0	0	0	0	0	0	0	0	0	0	0	1	2020-06-19	2	4.6	3	0	2021-09-10
1608	2022-01-04	29.4896	0	1	3	5		0	1	2021-12-28	1	2022-01-01	0	1	0	1	1	0	0	1	1	0	0	0	0	0	0	0	0	0	0	0	0	0	0	0	0	0	0	0	0	0	1	2020-06-19	2	33.7	4	0	2022-01-04
1609	2020-12-14	28.1775	0	1	3	3	2	1	1	2020-12-06	0		0	0	0	0	0	0	0	0	0	0	0	0	0	0	0	0	0	0	0	0	0	0	0	0	0	0	0	0	0	0	0		0	28.2	2	1	2020-12-15
1610	2021-06-16	28.6879	0	1	3	3	2	1	0		1	2021-06-15	0	0	0	1	0	1	1	1	1	0	0	0	0	0	0	0	0	0	0	0	0	0	0	0	0	0	0	0	0	0	1	2020-12-15	1	39.8	3	1	2021-06-16
1611	2020-07-24	27.7393	0	2	2	1	1	1	0		1	2020-07-18	0	1	0	0	0	0	0	0	0	0	0	0	0	0	0	0	0	0	0	0	0	0	0	0	0	0	0	0	0	0	0		0	32.3	1	0	2020-07-25
1612	2020-12-31	28.1831	0	2	2	1	1	1	0		1	2020-12-28	0	0	0	0	0	0	0	1	1	1	0	0	0	0	0	0	0	0	0	0	0	0	0	0	0	0	0	0	0	0	0		0	30	2	0	2020-12-31
1613	2021-08-13	28.8072	0	2	2	1	1	1	0		1	2021-08-13	0	1	0	1	1	0	0	0	0	0	0	0	0	0	0	0	0	0	0	0	0	0	0	0	0	0	0	0	0	0	0		2	9	3	0	2021-08-13
1614	2021-06-10	28.4494	0	3	1	2	1	0	0		1	2021-06-09	1	0	0	1	0	0	0	1	1	0	0	0	0	0	0	0	0	0	0	0	0	0	0	0	0	0	0	0	0	0	1	2020-10-21	0	37.3	3	0	2021-06-11
1615	2020-12-16	27.9196	0	1	2	3	2	1	0		1	2020-12-11	0	1	0	0	1	0	0	1	1	1	0	0	0	0	0	0	0	0	0	0	0	0	0	0	0	0	0	0	0	0	0		0	24.2	2	0	2020-12-17
1616	2021-11-03	28.6657	1	2	4	5	1	0	0		1	2021-11-02	0	1	0	1	1	0	0	1	1	0	0	0	0	0	0	0	0	0	0	0	0	0	0	0	0	0	0	0	0	0	0		2	6.6	4	0	2021-11-03
1617	2022-01-18	28.8766	1	2	4	5	1	0	1	2022-01-14	1	2022-01-18	0	1	0	1	1	0	0	0	1	0	0	0	0	0	0	0	0	0	0	0	0	0	0	0	0	0	0	0	0	0	0		2	48.4	4	1	2022-01-18
1618	2021-05-26	27.7365	0	2	3	1	2	0	0		1	2021-05-26	1	1	0	1	0	0	0	1	1	0	0	1	0	0	0	0	0	0	0	0	0	0	0	0	0	0	0	0	0	0	1	2020-06-16	0	34.4	3	0	2021-05-26
1619	2021-06-08	27.7725	0	2	3	1	2	0	0		1	2021-06-07	0	0	0	1	0	0	0	1	1	0	0	0	0	0	0	0	0	0	0	0	0	0	0	0	0	0	0	0	0	0	1	2020-06-16	0	41.9	3	1	2021-06-08
1620	2021-01-22	26.5215	0	2	3	5	1	0	0		1	2021-01-21	1	0	0	0	1	0	0	1	0	0	0	0	0	0	0	0	0	0	0	0	0	0	0	0	0	0	0	0	0	0	0		0	21.6	2	0	2021-01-22
1621	2022-01-20	27.5479	0	2	2	3	1	1	0		1	2022-01-19	1	1	0	0	1	0	0	1	1	1	0	0	0	0	0	0	0	0	0	0	0	0	0	0	0	0	0	0	0	0	0		2	50	4	1	2022-01-20
1622	2020-12-18	26.4078	0	1	5	6	1	0	0		1	2020-12-17	1	1	0	0	1	0	0	1	0	0	0	0	0	0	0	0	0	0	0	0	0	0	0	0	0	0	0	0	0	0	0		0	24	2	0	2020-12-18
1623	2021-06-11	26.8932	0	1	5	6	1	0	0		1	2021-06-10	1	1	0	0	1	0	0	0	1	0	0	0	0	0	0	0	0	0	0	0	0	0	0	0	0	0	0	0	0	0	0		2	37.6	3	0	2021-06-11
1624	2021-08-19	27.0846	0	1	5	6	1	0	1	2021-08-17	1	2021-08-19	0	0	0	0	0	0	0	1	0	1	0	0	0	0	0	0	0	0	0	0	0	0	0	0	0	0	0	0	0	0	0		2	7.8	3	0	2021-08-19
1625	2021-08-26	26.577	1	1	2	2	2	1	0		1	2021-08-26	0	0	0	1	1	1	1	1	1	0	0	0	0	0	0	0	0	0	0	0	0	0	0	0	0	0	0	0	0	0	1	2020-10-29	2	6.2	3	0	2021-08-26
1626	2022-01-17	26.7545	1	1	4	6	1	0	0		1	2022-01-14	0	1	0	1	1	0	0	0	0	0	0	0	0	0	0	0	0	0	0	0	0	0	0	0	0	0	0	0	0	0	0		2	50.8	4	1	2022-01-17
1627	2021-07-01	26.147	0	1	4	1	2	1	0		1	2021-06-29	0	0	0	0	0	0	0	1	1	0	0	0	0	0	0	0	0	0	0	0	0	0	0	0	0	0	0	0	0	0	0		2	32.5	3	0	2021-07-02
1628	2022-01-13	26.638	0	2	4	3	1	0	1	2022-01-10	1	2022-01-11	0	1	0	1	1	0	0	1	0	0	0	0	0	0	0	0	0	0	0	0	0	0	0	0	0	0	0	0	0	0	0		2	47.7	4	1	2022-01-13
1629	2021-11-16	26.4161	0	2	5	5	1	0	0		1	2021-11-16	0	0	0	1	1	0	0	0	0	0	0	0	0	0	0	0	0	0	0	0	0	0	0	0	0	0	0	0	0	0	0		2	6.7	4	0	2021-11-16
1630	2021-05-18	25.8863	0	2	4	6	1	0	1	2021-05-18	0		0	0	0	0	0	0	0	0	0	0	0	0	0	0	0	0	0	0	0	0	0	0	0	0	0	0	0	0	0	0	0		0	35	3	0	2021-05-21
1631	2021-12-28	25.1595	0	2	4	6	1	0	1	2021-12-24	1	2021-12-28	0	1	0	1	1	0	0	0	0	0	0	0	0	0	0	0	0	0	0	0	0	0	0	0	0	0	0	0	0	0	0		2	16.7	4	1	2021-12-28
1632	2021-02-10	24.1526	0	2	3	2	1	0	0		1	2021-02-10	0	1	0	1	0	0	0	1	1	0	0	0	0	0	0	0	0	0	1	0	0	0	0	0	0	0	0	0	0	0	0		0	13	2	1	2021-02-10
1633	2021-12-28	24.8793	1	2	5	5	1	0	0		1	2021-12-27	1	1	0	1	1	0	0	1	1	0	0	0	0	0	0	0	0	0	0	0	0	0	0	0	0	0	0	0	0	0	0		2	16.7	4	0	2021-12-28
1634	2021-12-09	24.4022	1	1	3	2		1	0		1	2021-12-07	0	1	0	1	1	0	0	1	1	0	0	0	0	0	0	0	0	0	0	0	0	0	0	0	0	0	0	0	0	0	0		2	5.2	4	0	2021-12-09
1635	2020-07-27	22.932	1	1	2	2	1	1	0		1	2020-07-27	1	1	0	0	1	0	0	0	1	0	0	0	0	0	0	0	0	0	0	0	0	0	0	0	0	0	0	0	0	0	0		0	32.5	1	1	2020-07-27
1636	2021-06-25	23.8558	1	1	2	2	1	1	0		1	2021-06-23	0	1	0	1	1	0	0	0	1	0	0	0	0	0	0	0	0	0	0	0	0	0	0	0	0	0	0	0	0	0	1	2020-07-27	1	35.5	3	0	2021-06-25
1637	2021-07-23	23.9334	1	1	2	2	1	1	0		1	2021-07-22	0	1	0	1	1	0	0	0	0	0	0	0	0	0	0	0	0	0	0	0	0	0	0	0	0	0	0	0	0	0	1	2020-07-27	1	20.3	3	0	2021-07-23
1638	2020-07-30	22.4327	0	2	2	5	1	0	1	2020-07-24	0		0	0	0	0	0	0	0	0	0	0	0	0	0	0	0	0	0	0	0	0	0	0	0	0	0	0	0	0	0	0	0		0	32.3	1	0	2020-07-31
1639	2021-09-17	23.5811	0	2	2	5	1	0	0		1	2021-09-16	1	0	0	1	1	0	0	1	1	1	0	0	0	0	0	0	0	0	0	0	0	0	0	0	0	0	0	0	0	0	0		2	4.3	3	0	2021-09-17
1640	2020-07-21	21.6921	0	1	3	2	2	1	0		1	2020-07-18	0	1	0	0	0	0	0	0	0	0	0	0	0	0	1	0	0	0	1	0	0	0	0	0	0	0	0	0	0	0	0		0	33.9	1	1	2020-07-22
1641	2022-01-12	23.19	0	1	3	2	2	1	1	2022-01-11	0		0	0	0	0	0	0	0	0	0	0	0	0	0	0	1	0	0	0	1	0	0	0	0	0	0	0	0	0	0	0	1	2020-07-22	2	45.2	4	0	2022-01-13
1642	2020-08-02	34.4494	0	1	5	5	1	1	0		1	2020-08-02	1	1	0	0	1	0	0	0	0	0	0	0	0	0	0	0	0	0	1	0	0	0	0	0	0	0	0	0	0	0	0		0	30.6	1	1	2020-08-03
1643	2020-07-29	34.061	0	1	3	5	1	0	1	2020-07-27	1	2020-07-28	0	1	0	0	1	0	0	0	0	0	0	0	0	0	0	0	0	0	0	0	0	0	0	0	0	0	0	0	0	0	0		0	30.7	1	1	2020-07-30
1644	2021-04-14	34.7795	0	1	3	5	1	0	0		1	2021-04-13	1	0	0	0	0	0	0	1	1	0	0	0	0	0	0	0	0	0	0	0	0	0	0	0	0	0	0	0	0	0	1	2020-07-30	2	25.5	3	0	2021-04-14
1645	2022-01-05	35.3981	0	1	3	1	1	1	1	2022-01-03	0		0	0	0	0	0	0	0	0	0	0	0	0	0	0	0	0	0	0	0	0	0	0	0	0	0	0	0	0	0	0	0		2	36.8	4	0	2022-01-06
1646	2020-12-03	34.3939	0	1	3	2	2	1	1	2020-11-27	1	2020-12-02	0	1	0	0	1	0	0	1	1	0	0	0	0	0	0	0	0	0	0	0	0	0	0	0	0	0	0	0	0	0	0		0	20.3	2	0	2020-12-04
1647	2020-07-27	33.9223	0	1	3	2	1	0	0		1	2020-07-25	0	1	0	0	1	0	0	0	0	0	0	0	0	0	0	0	0	0	0	0	0	0	0	0	0	0	0	0	0	0	0		0	32.5	1	1	2020-07-28
1648	2021-08-12	34.9792	0	1	3	2	1	0	1	2021-08-09	1	2021-08-10	0	1	0	1	1	0	0	1	0	0	0	0	0	0	0	0	0	0	0	0	0	0	0	0	0	0	0	0	0	0	1	2020-07-28	2	10	3	0	2021-08-12
1649	2020-08-13	33.0957	0	1	3	1	2	1	0		1	2020-08-11	0	0	0	0	1	0	0	0	1	0	0	0	0	0	0	0	0	0	0	0	0	0	0	0	0	0	0	0	0	0	0		0	29.5	1	0	2020-08-17
1650	2020-08-04	32.7878	0	1	4	6	1	0	0		1	2020-08-03	0	0	0	0	1	0	0	0	0	0	0	0	0	1	0	0	0	0	0	0	0	0	0	0	0	0	0	0	0	0	0		0	31.2	1	0	2020-08-04
1651	2021-02-26	33.3592	0	1	4	6	1	0	0		1	2021-02-25	0	0	0	0	1	0	0	0	0	0	0	0	0	1	0	0	0	0	0	0	0	0	0	0	0	0	0	0	0	0	0		0	10.5	2	0	2021-02-26
1652	2022-01-13	34.2497	0	1	4	6	1	0	0		1	2022-01-10	1	1	0	1	1	0	0	1	1	0	0	0	0	1	0	0	0	0	0	0	0	0	0	0	0	0	0	0	0	0	0		2	47.7	4	0	2022-01-13
1653	2021-01-14	32.7295	0	2	2	5		0	1	2021-01-02	1	2021-01-12	0	1	0	0	0	1	1	0	0	0	0	0	0	0	0	0	0	0	0	0	0	0	0	0	0	0	0	0	0	0	0		0	29.3	2	1	2021-01-14
1654	2021-12-28	33.6949	0	2	2	5		0	0		1	2021-12-26	0	1	0	1	1	0	0	1	1	0	0	0	0	0	0	0	0	0	0	0	0	0	0	0	0	0	0	0	0	0	1	2021-01-12	2	16.7	4	0	2021-12-28
1655	2020-08-05	32.4827	1	1	4	6	1	0	1	2020-08-02	1	2020-08-04	1	1	1	0	1	1	1	0	1	0	0	0	1	0	0	0	0	0	0	0	0	0	0	0	0	0	0	0	0	0	0		0	30.6	1	0	2020-08-05
1656	2021-01-07	32.9126	1	1	4	6	1	0	1	2021-01-06	1	2021-01-07	1	0	0	0	1	0	0	0	0	0	0	0	1	0	0	0	0	0	0	0	0	0	0	0	0	0	0	0	0	0	0		0	31.1	2	0	2021-01-12
1657	2020-06-29	31.0097	0	1	2	2	2	1	1	2020-06-18	1	2020-06-29	1	0	0	0	0	1	1	0	0	0	0	0	0	0	0	0	0	0	0	0	0	0	0	0	0	0	0	0	0	0	0		0	28.5	1	1	2020-06-29
1658	2022-01-13	32.5714	0	1	2	2	2	1	0		1	2022-01-11	1	1	0	0	1	0	0	1	0	0	0	0	0	0	0	0	0	0	0	0	0	0	0	0	0	0	0	0	0	0	1	2020-06-29	2	47.7	4	0	2022-01-13
1659	2021-01-12	31.4702	0	1	3	2			1	2021-01-11	1	2021-01-12	0	0	0	0	1	0	0	1	0	0	0	0	0	0	0	0	0	0	0	0	0	0	0	0	0	0	0	0	0	0	0		0	32.5	2	0	2021-01-14
1660	2020-12-21	30.6325	0	1	2	1	1	1	1	2020-12-14	1	2020-12-17	0	0	0	0	0	0	0	1	1	0	0	0	0	0	0	0	0	0	0	0	0	0	0	0	0	0	0	0	0	0	0		0	27.7	2	0	2020-12-22
1661	2021-02-08	30.7684	0	1	2	1	1	1	0		1	2021-02-08	0	0	0	0	1	0	0	1	1	0	0	0	0	0	0	0	0	0	0	0	0	0	0	0	0	0	0	0	0	0	0		0	14.7	2	0	2021-02-09
1662	2021-08-20	31.3037	0	1	2	1	1	1	0		1	2021-08-20	0	0	0	1	1	0	0	0	0	0	0	0	0	0	0	0	0	0	0	0	0	0	0	0	0	0	0	0	0	0	0		2	7.1	3	0	2021-08-20
1663	2020-12-13	29.2594	0	1	3	2	2	0	0		1	2020-12-05	0	1	0	1	1	0	0	1	1	1	0	0	0	0	0	0	0	0	1	1	0	0	0	0	0	0	0	0	0	0	0		0	24.2	2	1	2020-12-13
1664	2021-07-23	29.9528	0	1	4	5	1	0	0		1	2021-07-18	0	0	0	0	0	0	0	0	1	1	0	0	0	0	0	0	0	0	0	0	0	0	0	0	0	0	0	0	0	0	0		2	20.3	3	0	2021-07-23
1665	2021-01-18	28.8072	1	1	3	3	1	1	1	2021-01-08	1	2021-01-15	1	0	0	1	0	0	0	1	1	0	0	0	0	0	0	0	0	0	0	0	0	0	0	0	0	0	0	0	0	0	0		0	24.2	2	1	2021-01-19
1666	2021-11-09	29.6255	1	1	3	3	1	1	0		1	2021-11-05	1	1	1	1	1	0	0	1	1	0	0	0	0	0	0	0	0	0	0	0	0	0	0	0	0	0	0	0	0	0	1	2021-01-19	1	6.7	4	0	2021-11-09
1667	2021-06-15	29.0402	1	1	4	6	2	0	0		1	2021-06-07	0	1	0	1	1	0	0	1	1	1	0	0	0	0	0	0	0	0	0	0	0	0	0	0	0	0	0	0	0	0	1	2020-04-20	2	43.8	3	0	2021-06-15
1668	2022-01-13	29.6283	1	1	4	6	2	0	0		1	2022-01-09	0	1	1	1	1	0	0	1	1	1	0	0	0	0	0	0	0	0	0	0	0	0	0	0	0	0	0	0	0	0	1	2020-04-20	2	47.7	4	0	2022-01-14
1669	2021-01-07	27.8918	0	1	3	2	2	1	0		1	2021-01-06	0	0	0	1	1	0	0	0	0	0	0	0	0	0	0	0	0	0	0	0	0	0	0	0	0	0	0	0	0	0	0		0	31.1	2	0	2021-01-07
1670	2022-01-21	28.9431	0	1	3	2	2	1	0		1	2022-01-21	0	1	0	0	1	0	0	1	0	0	0	0	0	0	0	0	0	0	0	0	0	0	0	0	0	0	0	0	0	0	0		2	51.2	4	1	2022-01-21
1671	2020-11-11	26.4078	1	1	3	5	1	1	1	2020-11-02	0		0	0	0	0	0	0	0	0	0	0	0	0	0	0	0	0	0	0	0	0	0	0	0	0	0	0	0	0	0	0	0		0	19.2	2	0	2020-11-11
1672	2020-07-30	24.3689	0	1	4	6	1	0	0		1	2020-07-30	0	0	0	0	1	0	0	0	0	0	0	0	0	0	0	0	0	0	0	0	0	0	0	0	0	0	0	0	0	0	0		0	32.3	1	0	2020-07-31
1673	2020-12-30	24.7933	0	1	4	6	1	0	0		1	2020-12-29	0	0	0	0	1	0	0	1	1	0	0	0	0	0	0	0	0	0	0	0	0	0	0	0	0	0	0	0	0	0	0		0	29.6	2	0	2020-12-30
1674	2021-06-21	24.9598	1	1	4	5	1	0	0		1	2021-06-19	0	1	0	0	0	0	0	0	0	0	0	0	0	0	0	0	0	0	0	0	1	0	0	0	0	0	0	0	0	0	0		2	41.6	3	0	2021-06-21
1675	2021-07-06	24.5742	0	1	2	3		1	0		1	2021-07-04	0	1	0	1	1	0	0	0	0	0	0	0	0	0	0	0	0	0	0	0	0	0	0	0	0	0	0	0	0	0	0		2	33.1	3	0	2021-07-06
1676	2021-10-20	23.4147	0	1	4	6	1	0	0		1	2021-10-18	1	1	0	1	1	0	0	1	1	0	0	0	0	0	0	0	0	0	0	0	0	0	0	0	0	0	0	0	0	0	1	2020-07-22	2	5.3	3	0	2021-10-20
1677	2021-07-28	23.1151	0	1	4	6	1	0	0		1	2021-07-27	0	1	0	1	1	0	0	1	1	0	0	0	0	0	0	0	0	0	0	0	0	0	0	0	0	0	0	0	0	0	0		2	17.3	3	0	2021-07-28
1678	2021-12-30	23.1207	1	1	5	2	1	1	0		1	2021-12-29	0	1	1	1	1	0	0	0	1	1	0	0	0	0	0	0	0	0	0	0	0	0	0	0	0	0	0	0	0	0	0		2	21.2	4	0	2021-12-31
1679	2022-01-18	22.8294	0	1	3	2			0		1	2022-01-17	0	1	0	1	1	0	0	1	1	0	0	0	0	0	1	0	0	0	0	0	0	0	0	0	0	0	0	0	0	0	1	2020-08-28	2	48.4	4	1	2022-01-18
1680	2022-01-11	22.6824	0	1	3	3	1	1	0		1	2022-01-10	1	1	0	1	1	0	0	1	0	1	0	0	0	0	0	0	0	0	0	0	0	0	0	0	0	0	0	0	0	0	1	2020-10-26	2	44.8	4	1	2022-01-11
1681	2022-01-04	22.3578	0	1	3	2			0		1	2022-01-01	1	1	1	1	1	1	1	1	1	1	0	0	0	0	0	0	0	0	0	0	0	0	0	0	0	0	0	0	0	0	0		2	33.7	4	0	2022-01-04
1682	2021-10-08	35.5146	0	2	4	6	1	0	0		1	2021-10-07	0	1	0	1	1	0	0	1	0	0	0	0	0	0	0	0	0	0	0	0	1	0	0	0	0	0	0	0	0	0	0		2	4.3	3	0	2021-10-08
1683	2022-01-13	35.6838	0	2	4	6	2	0	1	2022-01-09	1	2022-01-12	1	1	0	0	0	0	0	1	0	0	0	0	0	0	0	0	0	0	0	0	0	0	0	0	0	0	0	0	0	0	0		2	47.7	4	1	2022-01-13
1684	2021-04-06	34.7822	0	1	4	6	1	1	0		1	2021-04-05	0	1	0	1	1	0	0	1	0	0	0	0	0	0	0	0	0	0	0	0	0	0	0	0	0	0	0	0	0	0	1	2020-10-28	0	27.1	3	0	2021-04-06
1685	2022-01-17	35.5756	0	1	4	6	1	1	0		1	2022-01-16	0	1	0	1	1	0	0	1	0	0	0	0	0	0	0	0	0	0	0	0	0	0	0	0	0	0	0	0	0	0	1	2020-10-28	2	50.8	4	0	2022-01-17
1686	2021-12-16	35.6782	0	2	3	5		0	0		1	2021-12-15	0	1	0	1	1	0	0	0	1	0	0	0	0	0	0	0	0	0	0	0	0	0	0	0	0	0	0	0	0	0	0		2	5.6	4	0	2021-12-16
1687	2022-01-14	35.7587	0	2	3	5		0	1	2022-01-11	1	2022-01-12	0	1	0	0	1	0	0	1	1	0	0	0	0	0	0	0	0	0	0	0	0	0	0	0	0	0	0	0	0	0	0		2	48.3	4	0	2022-01-14
1688	2021-07-07	34.7933	0	2	5	6	1	0	0		1	2021-07-05	1	0	0	0	1	0	0	1	1	0	0	0	0	0	0	0	0	0	0	0	0	0	0	0	0	0	0	0	0	0	0		2	30.9	3	0	2021-07-07
1689	2021-07-26	34.2247	0	1	3	4	2	0	0		1	2021-07-26	0	1	0	1	1	0	0	1	1	0	0	0	0	0	0	0	0	0	0	0	0	0	0	0	0	0	0	0	0	0	0		2	21.4	3	0	2021-07-26
1690	2020-08-13	33.0347	0	2	5	1	1	1	0		1	2020-08-12	0	1	0	0	1	1	1	0	1	0	0	0	0	0	0	0	0	0	0	0	0	0	0	0	0	0	0	0	0	0	0		0	29.5	1	0	2020-08-13
1691	2021-01-25	33.4924	0	2	5	1	1	1	0		1	2021-01-24	1	0	0	0	1	1	1	0	0	0	0	0	0	0	0	0	0	0	0	0	0	0	0	0	0	0	0	0	0	0	0		0	20.8	2	1	2021-01-25
1692	2021-10-12	34.2136	0	2	5	1	1	1	0		1	2021-10-11	0	1	0	0	1	0	0	0	0	0	0	0	0	0	0	0	0	0	0	0	0	0	0	0	0	0	0	0	0	0	1	2021-01-25	2	4.5	3	0	2021-10-12
1693	2022-01-11	34.466	0	2	5	1	1	1	0		1	2022-01-10	1	0	0	0	0	0	0	1	0	0	0	0	0	0	0	0	0	0	0	0	0	0	0	0	0	0	0	0	0	0	1	2021-01-25	2	44.8	4	0	2022-01-11
1694	2021-09-15	33.1983	1	1	5	6	1	0	0		1	2021-09-12	1	1	0	0	1	0	0	1	1	0	0	0	0	0	0	0	0	0	0	0	0	0	0	0	0	0	0	0	0	0	0		2	4.4	3	0	2021-09-15
1695	2021-12-31	33.4951	1	1	5	6	1	0	0		1	2021-12-30	1	1	1	0	1	0	0	1	1	0	0	0	0	0	0	0	0	0	0	0	0	0	0	0	0	0	0	0	0	0	0		2	23.6	4	0	2021-12-31
1696	2022-01-20	33.0735	0	1	4	5	1	0	0		1	2022-01-17	1	1	0	0	1	0	0	0	1	0	0	0	0	0	0	0	0	0	0	0	0	0	0	0	0	0	0	0	0	0	0		2	50	4	1	2022-01-20
1697	2020-07-30	31.2649	1	1	1	2	2	1	0		1	2020-07-29	0	1	0	0	1	0	0	0	0	0	0	0	0	0	0	0	0	0	0	0	0	0	0	0	0	0	0	0	0	0	0		0	32.3	1	1	2020-07-30
1698	2021-02-08	31.6172	0	1	3	2		1	1	2021-02-03	1	2021-02-05	0	1	0	0	0	0	0	1	0	1	0	0	0	0	0	0	0	0	0	0	0	0	0	0	1	0	0	0	0	0	0		0	14.7	2	1	2021-02-09
1699	2020-07-30	31.2178	1	2	1	1	1	1	1	2020-07-24	0		0	0	0	0	0	0	0	0	0	0	0	0	0	0	0	0	0	0	0	0	0	0	0	0	0	0	0	0	0	0	0		0	32.3	1	1	2020-07-30
1700	2021-06-17	32.111	1	2	1	1	1	1	0		1	2021-06-12	0	0	0	1	1	0	0	0	0	0	0	0	0	0	0	0	0	0	0	0	0	0	0	0	0	0	0	0	0	0	1	2020-07-30	0	38.9	3	0	2021-06-17
1701	2022-01-04	32.6685	1	2	1	1	1	1	0		1	2021-12-31	0	1	0	1	0	0	0	0	0	0	0	0	0	0	0	0	0	0	0	0	0	0	0	0	0	0	0	0	0	0	1	2020-07-30	2	33.7	4	0	2022-01-04
1702	2022-01-05	32.4161	0	1	2	2	1	1	0		1	2022-01-03	0	1	0	1	1	0	0	1	1	0	0	0	0	0	0	0	0	0	0	0	0	0	0	0	0	0	0	0	0	0	1	2020-11-09	2	36.8	4	1	2022-01-05
1703	2020-11-26	30.5908	0	1	5	3	2	1	0		1	2020-11-23	0	0	0	0	0	1	1	1	1	0	0	0	0	0	0	0	0	0	0	0	0	0	0	0	0	0	0	0	0	0	0		0	20.3	2	1	2020-11-27
1704	2021-04-29	30.9847	0	1	5	5	2	0	0		1	2021-04-21	0	1	0	0	1	0	0	1	0	0	0	0	0	0	0	0	0	0	0	0	0	0	0	0	0	0	0	0	0	0	0		2	26	3	0	2021-04-29
1705	2021-06-22	31.1345	0	1	5	5	2	0	0		1	2021-06-18	0	1	0	1	1	0	0	1	1	0	0	0	0	0	0	0	0	0	0	0	0	0	0	0	0	0	0	0	0	0	0		2	37.9	3	0	2021-06-22
1706	2020-12-22	30.2386	0	2	2	2	2	1	0		1	2020-12-20	0	1	0	0	1	0	0	1	1	0	0	0	0	0	0	0	0	0	0	0	0	0	0	0	0	0	0	0	0	0	0		0	24	2	1	2020-12-22
1707	2020-07-25	29.7476	0	2	4	1	1	0	0		1	2020-07-23	0	0	0	0	1	0	0	0	0	0	0	0	0	0	0	0	0	0	0	0	0	0	0	0	0	0	0	0	0	0	0		0	30.7	1	0	2020-07-25
1708	2022-01-03	30.5631	0	2	3	2	1	1	0		1	2022-01-01	0	0	0	1	1	0	0	1	1	0	0	0	0	0	0	0	0	0	0	0	0	0	0	0	0	0	0	0	0	0	1	2020-07-04	2	32.9	4	0	2022-01-03
1709	2021-08-24	30.7434	0	2	3	4	1	0	0		1	2021-08-23	0	1	0	1	1	0	0	0	0	0	0	0	0	0	0	0	0	0	0	0	0	0	0	0	0	0	0	0	0	0	1	2020-11-05	1	7.1	3	0	2021-08-24
1710	2021-12-19	31.068	0	2	3	4	1	0	0		1	2021-12-17	1	1	0	1	0	0	0	1	1	0	0	0	0	0	0	0	0	0	0	0	0	0	0	0	0	0	0	0	0	0	1	2020-11-05	2	5.7	4	0	2021-12-19
1711	2022-01-12	30.9348	0	2	2	5	1	0	0		1	2022-01-11	1	1	0	1	1	0	0	1	1	0	0	0	0	0	0	0	0	0	0	0	0	0	0	0	0	0	0	0	0	0	0		2	45.2	4	1	2022-01-12
1712	2021-06-29	30.2552	1	2	2	2	1	0	0		1	2021-06-29	1	0	0	1	1	0	0	1	1	0	0	0	0	0	0	0	0	0	0	0	0	0	0	0	0	0	0	0	0	0	0		0	34.2	3	0	2021-06-29
1713	2020-07-27	29.5839	0	1	4	6	1	0	0		1	2020-07-22	0	1	1	0	1	1	1	0	1	0	0	0	0	0	0	0	0	0	0	0	0	0	0	0	1	0	0	0	0	0	0		0	32.5	1	1	2020-07-28
1714	2020-07-21	28.8571	0	1	3	2	2	1	0		1	2020-07-18	1	1	0	0	1	0	0	0	0	0	0	0	0	0	1	0	0	0	1	0	0	0	0	0	0	0	0	0	0	0	0		0	33.9	1	1	2020-07-21
1715	2020-12-10	29.251	0	1	3	2	2	1	0		1	2020-12-09	0	1	1	0	1	0	0	0	1	0	0	0	0	0	1	0	0	0	1	0	0	0	0	0	0	0	0	0	0	0	1	2020-07-21	0	21.6	2	0	2020-12-10
1716	2022-01-06	29.4757	0	1	4	3	1	1	0		1	2022-01-03	0	1	0	1	1	0	0	1	1	0	0	0	0	0	0	0	0	0	0	0	0	0	0	0	0	0	0	0	0	0	0		2	38.6	4	1	2022-01-06
1717	2022-01-07	29.9945	0	1	3	2	2	0	0		1	2022-01-07	1	1	0	1	1	0	0	1	1	0	0	0	0	0	0	0	0	0	0	0	0	0	0	0	0	0	0	0	0	0	1	2020-08-28	2	39.2	4	0	2022-01-07
1718	2022-01-04	29.9445	1	1	3	1	2	1	0		1	2022-01-04	0	0	0	1	0	0	0	1	0	0	0	0	0	0	0	0	0	1	0	0	0	0	0	0	0	0	0	0	0	0	0		2	33.7	4	0	2022-01-04
1719	2021-10-20	29.1845	1	1	3	5	1	1	0		1	2021-10-18	0	1	0	1	1	0	0	1	0	0	0	0	0	0	0	0	0	0	0	0	0	0	0	0	0	0	0	0	0	0	1	2020-07-10	2	5.3	3	0	2021-10-20
1720	2021-09-17	28.846	0	1	3	4	1	0	0		1	2021-09-16	0	0	0	0	1	0	0	1	0	0	0	0	0	0	0	0	0	0	0	0	0	0	0	0	0	0	0	0	0	0	1	2020-06-08	2	4.3	3	0	2021-09-17
1721	2022-01-19	28.7184	0	1	2	1	2	1	0		1	2022-01-17	0	1	0	1	1	0	0	1	1	0	0	0	0	0	0	0	0	0	0	0	0	0	0	0	0	0	0	0	0	0	0		2	50.2	4	1	2022-01-19
1722	2021-12-21	28.1054	0	2	4	6	1	0	0		1	2021-12-20	0	1	0	0	1	0	0	0	0	0	0	0	0	0	0	0	0	0	0	0	0	0	0	0	0	0	0	0	0	0	1	2020-07-10	2	7.6	4	0	2021-12-21
1723	2021-04-22	25.9917	0	1	4	2	2	0	0		1	2021-04-21	1	0	0	0	0	0	0	1	1	0	0	0	0	0	0	0	0	0	0	0	0	0	0	0	0	0	0	0	0	0	0		1	25.7	3	0	2021-04-22
1724	2021-01-21	25.3481	0	1	4	1	1	1	0		1	2021-01-13	0	1	0	1	1	0	0	1	0	0	0	0	0	0	0	0	0	0	0	0	0	0	0	0	0	0	0	0	0	0	0		0	22.6	2	0	2021-01-21
1725	2021-11-02	26.1387	0	1	4	1	1	1	0		1	2021-10-30	0	1	0	1	1	0	0	0	0	1	0	0	0	0	0	0	0	0	0	0	0	0	0	0	0	0	0	0	0	0	0		2	5.5	4	0	2021-11-02
1726	2022-01-14	25.706	0	2	4	6	1	0	1	2022-01-10	1	2022-01-14	1	1	0	1	1	0	0	1	1	0	0	0	0	0	0	0	0	0	0	0	0	0	0	0	0	0	0	0	0	0	1	2020-04-08	0	48.3	4	1	2022-01-14
1727	2020-08-20	23.534	1	2	5	1	2	1	0		1	2020-08-19	0	0	1	0	1	0	0	0	1	0	0	0	0	0	0	0	0	0	0	0	0	0	0	0	0	0	0	0	0	0	0		0	31.1	1	0	2020-08-20
1728	2020-11-19	23.7864	1	2	5	1	2	1	1	2020-11-18	0		0	0	0	0	0	0	0	0	0	0	0	0	0	0	0	0	0	0	0	0	0	0	0	0	0	0	0	0	0	0	0		0	20.6	2	0	2020-11-24
1729	2022-01-08	23.9168	0	1	3	5	1	1	0		1	2022-01-07	1	1	0	0	1	1	1	1	1	0	0	0	0	0	0	0	0	0	0	0	0	0	0	0	0	0	0	0	0	0	0		2	39.6	4	1	2022-01-08
1730	2021-06-23	21.8669	0	1	4	4	1	0	0		1	2021-06-22	0	1	0	1	1	0	0	1	1	0	0	0	0	0	0	0	0	0	0	0	0	0	0	0	0	0	0	0	0	0	0		2	36.6	3	0	2021-06-23
1731	2021-09-03	22.0666	0	1	4	4	1	0	0		1	2021-09-03	0	0	0	1	1	0	0	1	0	0	0	0	0	0	0	0	0	0	0	0	0	0	0	0	0	0	0	0	0	0	0		2	5.3	3	0	2021-09-03
1732	2021-03-18	34.3245	0	1	4	5	2	0	0		1	2021-03-16	0	1	0	0	1	0	0	1	1	0	0	0	0	0	0	0	0	0	0	0	0	0	0	0	0	0	0	0	0	0	0		1	14.9	3	1	2021-03-19
1733	2020-07-26	33.2261	0	1	3	5	1	1	0		1	2020-07-25	0	1	0	0	0	1	1	0	0	0	0	0	0	0	0	0	0	0	0	0	0	0	0	0	1	0	0	0	0	0	0		0	30.7	1	1	2020-07-27
1734	2021-01-25	33.6588	0	2	2	2		0	0		1	2021-01-23	0	1	0	0	0	0	0	1	0	1	0	0	0	0	0	0	0	0	0	0	0	0	0	0	0	0	0	0	0	0	0		0	20.8	2	0	2021-01-25
1735	2021-03-29	33.8336	0	2	2	2		0	0		1	2021-03-27	0	1	0	1	0	0	0	1	1	0	0	0	0	0	0	0	0	0	0	0	0	0	0	0	0	0	0	0	0	0	0		0	23.5	3	1	2021-03-31
1736	2020-07-29	33.1761	0	2	2	1	1	1	1	2020-07-27	1	2020-07-28	1	1	0	0	1	0	0	0	0	0	0	0	0	0	0	0	0	0	0	0	0	0	0	0	0	0	0	0	0	0	0		0	30.7	1	1	2020-07-29
1737	2020-12-16	33.5645	0	2	2	1	1	1	1	2020-12-14	1	2020-12-15	0	0	0	0	0	0	0	1	1	0	0	0	0	0	0	0	0	0	0	0	0	0	0	0	0	0	0	0	0	0	1	2020-07-29	0	24.2	2	0	2020-12-17
1738	2022-01-11	34.6491	0	2	2	1	1	1	1	2022-01-09	1	2022-01-10	1	1	0	1	1	0	0	0	0	0	0	0	0	0	0	0	0	0	0	0	0	0	0	0	0	0	0	0	0	0	1	2020-07-29	2	44.8	4	0	2022-01-12
1739	2021-12-06	33.9945	0	1	4	6	2	0	0		1	2021-12-03	0	1	0	1	0	0	0	1	0	0	0	0	1	0	0	0	1	0	0	0	0	0	0	0	0	0	0	0	0	0	1	2021-01-09	2	6.1	4	0	2021-12-06
1740	2021-05-21	32.835	1	1	4	6	1	0	0		1	2021-05-20	0	1	1	0	1	1	1	1	1	1	0	0	0	0	0	0	0	0	0	0	0	0	0	0	0	0	0	0	0	0	0		0	32.5	3	0	2021-05-21
1741	2022-01-04	33.0902	0	2	5	1	2	1	0		1	2021-12-26	0	1	0	0	1	0	0	0	0	0	0	0	0	0	0	0	0	0	0	0	0	0	0	0	0	0	0	0	0	0	0		2	33.7	4	0	2022-01-05
1742	2021-06-16	31.6533	0	2	3	4	1	1	0		1	2021-06-14	1	0	0	1	1	0	0	0	0	0	0	0	0	0	0	0	0	0	0	0	0	0	0	0	0	0	0	0	0	0	0		2	39.8	3	0	2021-06-16
1743	2021-07-08	31.7143	0	2	3	4	1	1	1	2021-06-28	1	2021-07-06	0	0	0	0	1	0	0	0	1	0	0	0	0	0	0	0	0	0	0	0	0	0	0	0	0	0	0	0	0	0	0		2	29.7	3	0	2021-07-09
1744	2022-01-13	32.2386	0	2	3	4	1	1	0		1	2022-01-05	0	0	0	1	1	0	0	1	1	0	0	0	0	0	0	0	0	0	0	0	0	0	0	0	0	0	0	0	0	0	0		2	47.7	4	1	2022-01-13
1745	2020-11-12	30.613	0	1	3	1	2	1	1	2020-11-12	0		0	0	0	0	0	0	0	0	0	0	0	0	0	0	0	0	0	0	1	0	0	0	0	0	0	0	0	0	0	0	0		0	18.2	2	0	2020-11-18
1746	2021-06-30	31.251	0	1	3	1	2	1	0		1	2021-06-27	0	1	0	0	1	0	0	1	0	0	0	0	0	0	0	0	0	0	1	0	0	0	0	0	0	0	0	0	0	0	0		2	33.8	3	0	2021-06-30
1747	2021-06-09	31.1318	1	2	4	6	1	0	1	2021-06-08	1	2021-06-09	1	1	0	0	0	0	0	1	0	0	0	0	0	0	0	0	0	0	0	0	0	0	0	0	0	0	0	0	0	0	0		2	37.7	3	0	2021-06-10
1748	2021-11-08	31.5534	1	2	4	6	1	0	0		1	2021-11-08	0	1	0	1	1	0	0	0	1	0	0	0	0	0	0	0	0	0	0	0	0	0	0	0	0	0	0	0	0	0	0		2	7.3	4	0	2021-11-08
1749	2021-01-13	30.43	0	1	3	3	1	1	0		1	2021-01-11	1	1	1	0	1	0	0	0	1	0	0	0	0	1	0	0	0	0	0	0	0	0	0	0	0	0	0	0	0	1	0		0	29.1	2	1	2021-01-14
1750	2020-08-05	29.1595	0	2	3	2	1	0	1	2020-07-25	1	2020-08-05	1	0	0	0	1	0	0	0	1	0	0	0	0	0	0	0	0	0	0	0	0	0	0	0	1	0	0	0	0	0	0		0	30.6	1	1	2020-08-06
1751	2021-08-02	30.1637	0	2	3	2	1	0	0		1	2021-07-31	0	1	0	1	1	0	0	1	1	0	0	0	0	0	0	0	0	0	0	0	0	0	0	0	1	0	0	0	0	0	1	2020-08-06	2	17.4	3	0	2021-08-03
1752	2021-12-30	30.5798	0	2	3	2	1	0	0		1	2021-12-27	0	1	0	1	1	0	0	0	1	0	0	0	0	0	0	0	0	0	0	0	0	0	0	0	1	0	0	0	0	0	1	2020-08-06	2	21.2	4	0	2021-12-30
1753	2020-11-17	29.2732	0	2	4	6	2	0	1	2020-11-12	1	2020-11-14	0	0	0	0	1	0	0	0	0	0	0	0	1	0	0	0	0	0	0	0	0	0	0	0	0	0	0	0	0	0	0		0	21.9	2	0	2020-11-17
1754	2021-08-02	29.4979	0	1	4	1	1	0	0		1	2021-07-30	0	1	0	1	1	0	0	0	0	0	0	0	0	0	0	0	0	0	1	0	0	0	0	0	1	0	0	0	0	0	1	2020-10-29	2	17.4	3	0	2021-08-02
1755	2022-01-31	30.0028	0	1	4	1	1	0	0		1	2022-01-31	0	1	0	0	1	0	0	0	0	0	0	0	0	0	0	0	0	0	1	0	0	0	0	0	1	0	0	0	0	0	1	2020-10-29	2	44.8	4	0	2022-01-31
1756	2022-01-12	29.0097	0	1	3	2	1	0	1	2022-01-06	1	2022-01-11	0	0	0	0	1	0	0	1	0	0	0	0	0	0	0	0	0	0	0	0	0	0	0	0	0	0	0	0	0	0	1	2020-04-29	2	45.2	4	1	2022-01-12
1757	2020-11-25	26.8599	0	1	3	2	1	1	0		1	2020-11-25	0	1	0	0	1	0	0	1	1	0	0	0	0	0	0	0	0	0	0	0	0	0	0	0	0	0	0	0	0	0	0		0	19.6	2	0	2020-11-25
1758	2021-03-05	27.1373	0	1	3	2	1	1	0		1	2021-03-02	0	1	0	0	0	1	1	1	1	0	0	0	0	0	0	0	0	0	0	0	0	0	0	0	0	0	0	0	0	0	0		0	10.8	3	1	2021-03-05
1759	2020-08-19	26.2469	1	1	3	2	2	1	0		1	2020-08-18	0	1	0	0	1	0	0	0	1	0	0	0	0	0	0	0	0	0	0	0	0	0	0	0	0	0	0	0	0	0	0		0	28.8	1	1	2020-08-20
1760	2021-06-15	27.1179	0	1	3	4	1	1	1	2021-06-12	1	2021-06-13	0	1	0	1	1	0	0	1	1	0	0	0	0	0	0	0	0	0	0	0	0	0	0	0	0	0	0	0	0	0	0		2	43.8	3	0	2021-06-15
1761	2020-12-30	26.2746	0	2	2	1	2	1	0		1	2020-12-29	0	0	0	0	0	0	0	1	0	1	0	0	0	0	1	0	0	0	0	0	0	0	1	0	0	0	0	0	0	0	0		0	29.6	2	0	2020-12-31
1762	2021-01-04	26.2885	0	2	2	1	2	1	1	2020-12-31	1	2021-01-01	0	0	0	1	0	0	0	1	1	0	0	0	0	0	1	0	0	0	0	0	0	0	1	0	0	0	0	0	0	0	0		0	40.9	2	1	2021-01-05
1763	2021-11-16	27.165	0	2	2	1	2	1	0		1	2021-11-14	0	0	0	1	0	1	1	0	0	0	0	0	0	0	1	0	0	0	0	0	0	0	1	0	0	0	0	0	0	0	1	2021-01-05	2	6.7	4	0	2021-11-16
1764	2020-12-30	26.1692	0	1	5	5	1	1	1	2020-12-23	0		0	0	0	0	0	0	0	0	0	0	0	0	0	0	0	0	0	0	0	0	0	0	0	0	1	0	0	0	0	0	0		0	29.6	2	0	2020-12-30
1765	2021-12-29	27.1928	0	2	4	6	1	0	1	2021-12-27	1	2021-12-28	0	0	0	0	0	0	0	1	0	0	0	0	0	0	0	0	0	0	0	0	0	0	0	0	0	0	0	0	0	0	0		1	18.9	4	0	2021-12-29
1766	2020-12-10	25.1318	0	1	3	3	2	1	0		1	2020-12-07	0	0	0	0	1	0	0	1	1	1	0	0	0	0	1	0	0	0	0	0	0	0	0	0	0	0	0	0	0	0	0		0	21.6	2	0	2020-12-10
1767	2021-03-04	25.3648	0	1	3	3	2	1	1	2021-02-28	1	2021-03-04	1	0	0	0	0	0	0	1	0	1	0	0	0	0	1	0	0	0	0	0	0	0	0	0	0	0	0	0	0	0	0		0	10.5	3	0	2021-03-06
1768	2021-03-16	25.3981	0	1	3	3	2	1	0		1	2021-03-12	1	1	0	1	1	0	0	1	1	0	0	0	0	0	1	0	0	0	0	0	0	0	0	0	0	0	0	0	0	0	0		1	15.2	3	1	2021-03-16
1769	2022-01-17	25.534	0	1	4	5	1	0	0		1	2022-01-12	0	1	0	1	1	1	1	1	1	0	0	0	0	0	0	0	0	0	0	0	0	0	0	0	0	0	0	0	0	0	0		2	50.8	4	1	2022-01-17
1770	2021-07-02	25.742	0	1	3	2	1		1	2021-06-22	0		0	0	0	0	0	0	0	0	0	0	0	0	0	0	0	0	0	0	0	0	0	0	0	0	0	0	0	0	0	0	0		2	32.6	3	0	2021-07-02
1771	2021-08-03	25.8308	0	1	3	2	1		0		1	2021-08-02	0	0	0	1	0	0	0	1	1	1	0	0	0	0	0	0	0	0	0	0	0	0	0	0	0	0	0	0	0	0	0		2	14.4	3	0	2021-08-03
1772	2021-09-09	24.6685	0	1	4	6	1	0	0		1	2021-09-08	0	0	0	0	1	0	0	1	0	0	0	0	0	0	0	0	0	0	0	0	0	0	0	0	0	0	0	0	0	0	0		2	4.6	3	0	2021-09-09
1773	2021-10-20	24.7822	0	1	4	6	1	0	0		1	2021-10-19	0	0	0	1	1	1	1	1	1	0	0	0	0	0	0	0	0	0	0	0	0	0	0	0	0	0	0	0	0	0	0		2	5.3	3	0	2021-10-20
1774	2021-12-06	24.9126	0	1	4	6	1	0	0		1	2021-12-05	0	0	0	0	0	1	1	0	0	0	0	0	0	0	0	0	0	0	0	0	0	0	0	0	0	0	0	0	0	0	0		2	6.1	4	0	2021-12-06
1775	2020-12-29	23.3703	0	1	3	3	1	1	0		1	2020-12-28	0	0	0	0	1	0	0	1	1	0	0	0	0	0	0	0	0	0	0	0	0	0	0	0	0	0	0	0	0	0	1	2020-08-15	0	29.2	2	0	2020-12-29
1776	2020-07-31	21.7004	0	1	3	2	1	1	1	2020-07-23	0		0	0	0	0	0	0	0	0	0	0	0	0	0	0	0	0	0	0	0	0	0	0	0	0	0	0	0	0	0	0	0		0	30.5	1	1	2020-08-01
1777	2021-07-26	22.699	0	1	3	2	1	1	0		1	2021-07-25	0	1	0	1	1	0	0	1	1	0	0	0	0	0	0	0	0	0	0	0	0	0	0	0	0	0	0	0	0	0	1	2020-08-01	2	21.4	3	0	2021-07-26
1778	2021-08-03	21.9917	0	1	5	6	1	0	0		1	2021-07-29	0	1	0	0	1	1	1	1	0	0	0	0	0	0	0	0	0	0	0	0	0	0	0	0	0	0	0	0	0	0	0		2	14.4	3	0	2021-08-03
1779	2021-09-06	22.086	0	1	5	6	1	0	0		1	2021-08-30	0	1	0	1	0	1	1	1	1	0	0	0	0	0	0	0	0	0	0	0	0	0	0	0	0	0	0	0	0	0	0		2	5.3	3	0	2021-09-06
1780	2021-10-19	35.4064	0	2	3	3	2	1	0		1	2021-10-18	0	1	0	0	1	0	0	1	1	0	0	0	0	0	0	0	0	0	1	0	0	0	0	0	0	0	0	0	0	0	1	2020-07-12	2	4.7	3	0	2021-10-19
1781	2021-06-19	34.577	0	1	3	2	1	0	0		1	2021-06-19	0	0	0	1	1	0	0	1	1	0	0	0	0	0	0	0	0	0	0	0	0	0	0	0	0	0	0	0	0	0	0		2	41.6	3	0	2021-06-19
1782	2021-01-26	34.0028	1	1	4	6	1	0	1	2021-01-25	0		0	0	0	0	0	0	0	0	0	0	0	0	0	0	0	0	0	0	0	0	0	0	0	0	0	0	0	0	0	0	0		0	19.7	2	0	2021-01-29
1783	2021-07-28	34.5104	1	1	4	6	1	0	0		1	2021-07-28	0	0	0	1	1	0	0	0	0	0	0	0	0	0	0	0	0	0	0	0	0	0	0	0	0	0	0	0	0	0	0		2	17.3	3	0	2021-07-28
1784	2020-08-03	33.6644	0	2	3	2	2	0	0		1	2020-07-28	0	1	0	0	0	1	1	0	1	0	0	0	0	0	0	0	0	0	0	0	0	0	0	0	0	0	0	0	0	0	0		0	32.7	1	1	2020-08-04
1785	2020-07-30	33.0541	0	2	5	5	1	0	1	2020-07-28	0		0	0	0	0	0	0	0	0	0	0	0	0	0	0	0	0	0	0	0	0	0	0	0	0	0	0	0	0	0	0	0		0	32.3	1	0	2020-07-31
1786	2020-08-04	32.7989	1	3	1	4	2	0	1	2020-08-04	0		0	0	0	0	0	0	0	0	0	0	0	0	0	0	0	0	0	0	0	0	0	0	0	0	0	0	0	0	0	0	0		0	31.2	1	0	2020-08-10
1787	2021-01-18	33.2621	1	3	1	4	2	0	0		1	2021-01-18	0	0	0	1	0	0	0	0	1	0	0	0	0	0	0	0	0	0	0	0	0	0	0	0	0	0	0	0	0	0	0		0	24.2	2	1	2021-01-18
1788	2021-09-07	33.4924	0	1	5	1	1	0	0		1	2021-09-06	0	1	0	1	1	0	0	1	0	0	0	0	0	0	0	0	0	0	0	0	0	0	0	0	1	0	0	0	0	0	0		2	4.3	3	0	2021-09-07
1789	2021-12-30	33.8086	0	1	5	1	1	0	1	2021-12-27	1	2021-12-30	0	1	0	1	1	1	1	1	1	0	0	0	0	0	0	0	0	0	0	0	0	0	0	0	1	0	0	0	0	0	0		2	21.2	4	1	2021-12-30
1790	2021-02-01	32.8599	0	1	3	3	1	1	0		1	2021-01-31	0	1	0	1	0	0	0	1	1	0	0	0	0	0	0	0	0	0	0	1	0	0	0	0	0	0	0	0	0	0	1	2020-04-09	0	17.7	2	0	2021-02-02
1791	2021-07-08	33.2954	0	1	3	3	1	1	0		1	2021-07-05	0	1	1	0	1	0	0	1	0	0	0	0	0	0	0	0	0	0	0	1	0	0	0	0	0	0	0	0	0	0	1	2020-04-09	2	29.7	3	0	2021-07-08
1792	2020-08-19	32.294	0	3	1	2	1	1	1	2020-08-10	0		0	0	0	0	0	0	0	0	0	0	0	0	0	0	0	0	0	0	0	0	0	0	0	0	0	0	0	0	0	0	0		0	28.8	1	0	2020-08-20
1793	2020-11-23	32.2191	0	2	2	3	2	1	0		1	2020-11-22	0	1	0	0	1	0	0	1	1	0	0	0	0	0	0	0	0	0	0	0	0	0	0	0	0	0	0	0	0	0	0		0	23.4	2	1	2020-11-23
1794	2022-01-06	33.3537	0	2	2	3	2	1	0		1	2022-01-04	0	0	0	0	1	0	0	0	0	0	0	0	0	0	0	0	0	0	0	0	0	0	0	0	0	0	0	0	0	0	0		0	38.6	4	0	2022-01-07
1795	2021-05-31	31.0374	0	1	4	6	1	0	0		1	2021-05-30	1	0	0	1	1	0	0	1	1	0	0	0	0	0	1	0	0	0	0	0	0	0	0	0	0	0	0	0	0	0	0		2	42	3	1	2021-06-01
1796	2020-08-13	29.656	0	1	2	4	1	1	0		1	2020-08-09	0	1	0	0	1	0	0	0	1	0	0	0	0	0	0	0	0	0	0	0	0	0	0	0	0	0	0	0	0	0	0		0	29.5	1	0	2020-08-13
1797	2021-05-20	30.4327	0	1	2	4	1	1	0		1	2021-05-15	0	0	0	0	1	0	0	1	0	1	0	0	0	0	0	0	0	0	0	0	0	0	0	0	0	0	0	0	0	0	1	2020-11-17	2	33.8	3	0	2021-05-20
1798	2021-02-03	28.9681	0	2	3	4	1	1	1	2021-01-24	0		0	0	0	0	0	0	0	0	0	0	0	0	0	0	0	1	0	0	0	0	0	0	0	0	0	0	0	0	0	0	0		0	14.2	2	0	2021-02-04
1799	2021-02-07	28.9792	0	2	3	4	1	1	1	2021-02-04	0		0	0	0	0	0	0	0	0	0	0	0	0	0	0	0	1	0	0	0	0	0	0	0	0	0	0	0	0	0	0	0		0	13.8	2	0	2021-02-07
1800	2021-06-15	29.3343	0	2	3	4	1	1	0		1	2021-06-14	0	1	0	0	1	0	0	1	0	0	0	0	0	0	0	1	0	0	0	0	0	0	0	0	0	0	0	0	0	0	0		2	43.8	3	0	2021-06-15
1801	2021-01-06	28.1886	0	2	2	2	2	0	0		1	2021-01-03	0	1	1	1	1	0	0	1	1	0	0	0	0	0	0	0	0	0	0	0	0	0	0	0	0	0	0	0	0	0	0		0	32.3	2	1	2021-01-06
1802	2020-08-25	27.5728	1	1	5	3	1	1	0		1	2020-08-24	0	1	0	0	0	1	1	0	1	0	0	0	0	0	0	0	0	0	0	0	0	0	0	0	0	0	0	0	0	0	0		0	29.5	1	1	2020-08-26
1803	2021-01-20	27.57	0	2	1	5	1	0	0		1	2021-01-20	0	1	0	0	0	0	0	1	0	0	0	0	0	0	0	0	1	0	0	0	0	0	0	0	0	0	0	0	0	0	0		0	23.6	2	0	2021-01-22
1804	2020-11-27	25.6588	1	1	4	6	1	0	1	2020-11-21	0		0	0	0	0	0	0	0	0	0	0	0	0	0	0	0	0	0	0	0	0	0	0	0	0	0	0	0	0	0	0	0		0	21	2	0	2020-11-27
1805	2021-08-10	26.3689	1	1	4	6	1	0	0		1	2021-08-10	0	0	0	1	1	0	0	0	0	0	0	0	0	0	0	0	0	0	0	0	0	0	0	0	0	0	0	0	0	0	1	2020-11-27	2	10.8	3	0	2021-08-10
1806	2021-12-29	26.724	0	1	4	1	2	0	0		1	2021-12-28	0	0	0	0	1	0	0	1	0	0	0	0	0	0	0	0	0	0	0	1	0	0	0	0	0	0	0	0	0	0	1	2020-12-02	2	18.9	4	0	2021-12-29
1807	2022-01-05	26.7434	0	1	4	1	2	0	0		1	2021-12-29	0	0	0	1	1	0	0	1	0	0	0	0	0	0	0	0	0	0	0	1	0	0	0	0	0	0	0	0	0	0	1	2020-12-02	2	36.8	4	1	2022-01-06
1808	2020-11-30	22.3883	0	1	5	3	1	1	0		1	2020-11-29	0	1	0	1	1	0	0	1	1	0	1	0	0	0	0	0	0	0	0	0	0	0	0	0	0	0	0	0	0	0	0		0	24.1	2	1	2020-11-30
1809	2021-05-10	22.835	0	1	5	3	1	1	0		1	2021-05-09	0	1	0	0	0	1	1	1	1	0	0	0	0	0	0	0	0	0	0	0	0	0	0	0	0	0	0	0	0	0	1	2020-11-30	2	36.6	3	1	2021-05-10
1810	2021-04-28	30.6824	0	2	4	5	1	0	1	2021-04-28	0		0	0	0	0	0	0	0	0	0	0	0	0	0	0	0	0	0	0	0	0	0	0	0	0	0	0	0	0	0	0	1	2020-12-04	2	25.5	3	0	2021-05-03
1811	2021-12-21	31.3398	0	2	4	5	1	0	0		1	2021-12-17	0	1	0	0	1	0	0	0	0	0	0	0	0	0	0	0	0	0	0	0	0	0	0	0	0	0	0	0	0	0	1	2020-12-04	2	7.6	4	0	2021-12-21
1812	2022-01-06	30.6436	1	2	1	2	2	1	0		1	2022-01-05	0	1	0	1	1	0	0	0	0	0	0	0	0	0	0	0	0	0	0	0	0	0	0	0	0	0	0	0	0	0	0		2	38.6	4	0	2022-01-06
1813	2020-12-03	28.4938	1	2	1	4	2	0	0		1	2020-11-30	0	1	0	0	1	0	0	0	0	1	0	0	0	0	0	0	0	0	0	0	0	0	0	0	0	0	0	0	0	0	0		0	20.3	2	0	2020-12-03
1814	2021-05-04	28.9154	1	2	1	4	2	0	0		1	2021-05-02	0	1	0	1	1	0	0	0	1	0	0	0	0	0	0	0	0	0	0	0	0	0	0	0	0	0	0	0	0	0	0		0	28.1	3	0	2021-05-04
1815	2021-11-11	29.4452	1	2	1	4	2	0	0		1	2021-11-09	1	0	0	1	1	0	0	1	1	0	0	0	0	0	0	0	0	0	0	0	0	0	0	0	0	0	0	0	0	0	0		2	6.4	4	0	2021-11-11
1816	2020-08-06	27.6644	0	2	2	1	2	1	1	2020-07-31	1	2020-08-05	0	0	0	0	0	1	1	0	0	0	0	0	0	0	0	0	0	0	0	0	0	0	0	0	0	0	0	0	0	0	0		0	31.2	1	1	2020-08-06
1817	2021-02-06	26.6297	1	2	1	2	2	1	1	2021-02-06	0		0	0	0	0	0	0	0	0	0	0	0	0	0	0	0	0	0	0	0	0	0	0	0	0	0	0	0	0	0	0	0		0	13.6	2	0	2021-02-12
1818	2021-04-09	26.8017	1	2	1	2	2	1	0		1	2021-04-07	0	1	0	1	0	0	0	0	0	0	0	0	0	0	0	0	0	0	0	0	0	0	0	0	0	0	0	0	0	0	0		2	25.5	3	0	2021-04-09
1819	2022-01-17	27.5867	1	2	1	2	2	1	1	2022-01-14	1	2022-01-17	0	1	0	1	1	0	0	0	1	1	0	0	0	0	0	0	0	0	0	0	0	0	0	0	0	0	0	0	0	0	0		2	50.8	4	1	2022-01-17
1820	2020-07-16	25.8696	0	2	2	2	1	0	1	2020-07-05	0		0	0	0	0	0	0	0	0	0	0	0	0	0	0	0	0	0	0	0	0	0	0	0	0	0	0	0	0	0	0	0		0	28.3	1	0	2020-07-17
1821	2020-08-02	25.6755	1	1	4	2	1	0	1	2020-07-26	0		0	0	0	0	0	0	0	0	0	0	0	0	0	0	0	0	0	0	0	0	0	0	0	0	0	0	0	0	0	0	0		0	30.6	1	0	2020-08-03
1822	2022-01-11	27.1373	1	1	4	2	1	0	0		1	2022-01-08	1	1	0	1	1	0	0	1	1	0	0	0	0	0	0	0	0	0	0	0	0	0	0	0	0	0	0	0	0	0	0		2	44.8	4	1	2022-01-11
1823	2021-03-01	25.7809	0	2	2	3	1	1	0		1	2021-02-26	0	1	0	0	0	0	0	1	0	0	0	0	0	0	0	0	1	0	0	0	0	0	0	0	0	0	0	0	0	0	0		0	12.2	3	0	2021-03-02
1824	2021-12-21	26.5992	0	2	2	3	1	1	0		1	2021-12-18	0	0	0	1	0	0	0	1	0	1	0	0	0	0	0	0	1	0	0	0	0	0	0	0	0	0	0	0	0	0	0		2	7.6	4	0	2021-12-21
1825	2020-07-22	22.0666	1	1	3	2	1	0	0		1	2020-07-21	0	1	1	0	1	1	1	0	0	0	0	0	0	0	0	0	0	0	0	1	0	0	0	0	0	0	0	0	0	0	0		0	33.2	1	0	2020-07-23
1826	2020-11-11	34.5964	0	2	4	5	1	0	0		1	2020-11-10	0	0	0	0	0	0	0	1	0	0	0	0	0	0	0	0	0	0	1	0	0	0	0	0	0	0	0	0	0	0	0		0	19.2	2	0	2020-11-12
1827	2021-03-16	34.9431	0	2	4	5	1	0	0		1	2021-03-13	0	0	0	1	0	0	0	0	0	0	0	0	0	0	0	0	0	0	1	0	0	0	0	0	0	0	0	0	0	0	0		1	15.2	3	0	2021-03-16
1828	2021-05-07	35.0874	0	2	4	5	1	0	0		1	2021-05-06	0	0	0	0	1	0	0	1	0	0	0	0	0	0	0	0	0	0	1	0	0	0	0	0	0	0	0	0	0	0	0		2	36.6	3	0	2021-05-07
1829	2022-01-06	35.7642	0	2	4	5	1	0	0		1	2022-01-06	0	0	0	1	0	0	0	1	1	0	0	0	0	0	0	0	0	0	1	0	0	0	0	0	0	0	0	0	0	0	0		2	38.6	4	0	2022-01-07
1830	2021-07-01	35.129	0	2	3	2	2	1	0		1	2021-06-25	0	0	0	1	0	0	0	1	0	0	0	0	0	0	0	0	0	0	0	0	0	0	0	0	0	0	0	0	0	0	1	2020-08-15	2	32.5	3	0	2021-07-02
1831	2021-01-15	34.6352	0	2	2	5		0	0		1	2021-01-11	1	1	0	1	1	0	0	1	1	0	0	0	0	0	0	0	0	0	0	0	0	0	0	0	0	0	0	0	0	0	0		0	27.7	2	0	2021-01-15
1832	2021-10-28	35.4286	0	2	2	5		0	0		1	2021-10-27	1	0	0	1	1	0	0	1	1	0	0	0	0	0	0	0	0	0	0	0	0	0	0	0	0	0	0	0	0	0	0		2	5.3	3	0	2021-10-28
1833	2022-01-19	35.5534	0	2	3	1	2	1	1	2022-01-13	0		0	0	0	0	0	0	0	0	0	0	0	0	0	0	0	0	0	0	0	0	0	0	0	0	0	0	0	0	0	0	1	2020-11-22	2	50.2	4	0	2022-01-20
1834	2021-11-25	35.1678	1	1	4	1	1	0	0		1	2021-11-24	0	0	0	0	0	0	0	1	0	1	0	0	0	0	0	0	0	0	0	0	0	0	0	0	0	0	0	0	0	0	1	2020-06-12	2	6.8	4	0	2021-11-25
1835	2021-09-27	33.6782	0	2	5	5	1	1	0		1	2021-09-25	0	1	0	0	1	0	0	1	1	0	0	0	0	0	0	0	0	0	0	0	0	0	0	0	0	0	0	0	0	0	0		2	4.3	3	0	2021-09-27
1836	2020-08-03	31.939	0	2	5	5	2	0	0		1	2020-08-02	0	1	0	0	1	1	1	0	1	0	0	0	0	0	0	0	0	0	0	0	0	0	0	0	0	0	0	0	0	0	0		0	32.7	1	0	2020-08-04
1837	2021-07-14	32.896	0	2	5	5	2	0	0		1	2021-07-11	1	1	0	0	0	0	0	1	1	0	0	0	0	0	0	0	0	0	0	0	0	0	0	0	0	0	0	0	0	0	0		2	26.4	3	0	2021-07-14
1838	2020-07-31	31.6782	1	1	3	3	2	1	0		1	2020-07-30	1	0	0	0	0	0	0	0	1	0	0	0	0	0	0	0	0	0	1	0	0	0	0	0	0	0	0	0	0	0	0		0	30.5	1	1	2020-08-01
1839	2022-01-12	33.2899	1	1	1	5	1	0	1	2022-01-06	0		0	0	0	0	0	0	0	0	0	0	0	0	0	0	0	0	0	0	0	0	0	0	0	0	0	0	0	0	0	0	0		2	45.2	4	0	2022-01-13
1840	2021-03-12	32.0388	0	2	3	5	1	0	0		1	2021-03-08	0	1	0	0	0	0	0	1	0	0	0	0	0	0	0	0	0	0	0	1	0	0	0	0	0	0	0	0	0	0	0		1	12	3	0	2021-03-17
1841	2021-07-01	32.2302	0	2	2	1		1	0		1	2021-06-30	0	0	0	0	0	0	0	1	1	0	0	0	0	0	0	0	0	0	0	0	0	0	0	0	0	0	0	0	0	0	1	2020-05-26	2	32.5	3	0	2021-07-01
1842	2020-07-23	30.8877	0	1	2	1	1	1	0		1	2020-07-21	0	1	0	0	1	0	0	0	0	0	0	0	0	0	1	0	0	0	1	1	0	0	0	0	0	0	0	0	0	0	0		0	32.8	1	0	2020-07-27
1843	2021-02-26	31.4924	0	1	2	1	1	1	0		1	2021-02-24	1	0	0	1	1	0	0	1	0	0	0	0	0	0	1	0	0	0	1	1	0	0	0	0	0	0	0	0	0	0	0		0	10.5	2	0	2021-02-26
1844	2021-04-14	31.6227	0	1	2	1	1	1	0		1	2021-04-11	1	1	0	1	1	0	0	1	1	0	0	0	0	0	1	0	0	0	1	1	0	0	0	0	0	0	0	0	0	0	0		1	25.5	3	0	2021-04-14
1845	2021-07-06	31.853	0	1	2	1	1	1	0		1	2021-07-03	0	0	0	1	1	0	0	0	0	0	0	0	0	0	1	0	0	0	1	1	0	0	0	0	0	0	0	0	0	0	0		2	33.1	3	0	2021-07-06
1846	2021-11-16	32.2219	0	1	2	1	1	1	0		1	2021-11-15	1	0	0	0	1	0	0	1	0	1	0	0	0	0	1	0	0	0	1	1	0	0	0	0	0	0	0	0	0	0	0		2	6.7	4	0	2021-11-16
1847	2021-06-09	31.5451	0	2	2	1	1	1	1	2021-06-02	1	2021-06-05	1	1	0	1	0	0	0	1	0	0	0	0	0	0	0	0	0	0	0	0	0	0	0	0	0	0	0	0	0	0	1	2020-07-14	2	37.7	3	0	2021-06-09
1848	2022-01-06	32.1304	0	2	2	1	1	1	1	2021-12-30	1	2022-01-03	0	1	0	0	1	0	0	0	0	0	0	0	0	0	0	0	0	0	0	0	0	0	0	0	0	0	0	0	0	0	1	2020-07-14	2	38.6	4	0	2022-01-07
1849	2021-01-28	31.1734	0	2	2	3	1	1	0		1	2021-01-28	0	0	0	1	0	1	1	0	0	0	0	0	0	0	0	0	0	0	0	0	0	0	0	0	0	0	0	0	0	0	0		0	18.1	2	1	2021-01-29
1850	2021-06-18	31.5645	0	2	2	3	1	1	0		1	2021-06-17	0	0	0	1	1	0	0	1	0	0	0	0	0	0	0	0	0	0	0	0	0	0	0	0	0	0	0	0	0	0	1	2021-01-29	1	37	3	0	2021-06-18
1851	2021-09-22	31.8308	0	2	2	3	1	1	0		1	2021-09-16	0	1	0	1	0	0	0	1	0	0	0	0	0	0	0	0	0	0	0	0	0	0	0	0	0	0	0	0	0	0	1	2021-01-29	2	4.6	3	0	2021-09-22
1852	2022-01-12	32.0166	0	2	4	6	1	0	0		1	2022-01-12	0	0	0	0	1	0	0	0	0	0	0	0	0	0	0	0	0	0	0	0	0	0	0	0	0	0	0	0	0	0	0		2	45.2	4	1	2022-01-12
1853	2020-11-26	30.7268	1	2	1	3	2	1	0		1	2020-11-26	0	1	0	0	0	0	0	1	0	0	0	0	0	0	0	0	0	1	0	0	0	0	0	0	1	0	0	0	0	0	0		0	20.3	2	1	2020-11-26
1854	2021-12-17	31.7448	0	1	4	6	1	0	0		1	2021-12-15	0	1	0	1	1	0	0	0	0	0	0	0	0	0	0	0	0	0	0	0	0	0	0	0	0	0	0	0	0	0	0		2	5.7	4	0	2021-12-17
1855	2020-12-14	30.1886	0	2	3	2		0	0		1	2020-12-13	0	1	0	0	1	0	0	1	0	0	0	0	0	0	0	0	0	0	0	0	0	0	0	0	0	0	0	0	0	0	0		0	28.2	2	0	2020-12-14
1856	2021-07-28	30.8155	0	2	3	2		0	0		1	2021-07-28	1	0	0	0	1	0	0	1	0	0	0	0	0	0	0	0	0	0	0	0	0	0	0	0	0	0	0	0	0	0	0		2	17.3	3	0	2021-07-28
1857	2021-12-09	31.1872	0	2	3	2		0	0		1	2021-12-06	0	1	0	0	1	1	1	0	0	0	0	0	0	0	0	0	0	0	0	0	0	0	0	0	0	0	0	0	0	0	0		2	5.2	4	1	2021-12-09
1858	2021-02-07	30.9126	0	2	2	2	1	0	0		1	2021-02-05	1	1	0	1	1	0	0	1	1	0	0	0	0	0	0	0	0	0	0	0	0	0	0	0	0	0	0	0	0	0	0		0	13.8	2	0	2021-02-07
1859	2022-01-04	31.8308	0	2	2	2	1	0	1	2021-12-30	1	2022-01-01	0	1	0	1	1	0	0	1	1	0	0	0	0	0	0	0	0	0	0	0	0	0	0	0	0	0	0	0	0	0	0		2	33.7	4	0	2022-01-04
1860	2022-01-03	31.043	0	2	2	2	2	0	0		1	2021-12-31	0	1	0	1	1	0	0	1	1	0	0	0	0	0	0	0	0	0	0	0	0	0	0	0	0	0	0	0	0	0	0		2	32.9	4	1	2022-01-03
1861	2020-08-19	29.7226	0	1	3	5	1	0	0		1	2020-08-15	0	1	0	0	1	0	0	0	1	0	0	0	0	0	0	0	0	0	0	0	0	0	0	0	0	0	0	0	0	0	0		0	28.8	1	0	2020-08-20
1862	2021-06-01	30.516	0	1	3	5	1	0	1	2021-05-29	1	2021-05-31	0	1	0	0	0	0	0	1	0	1	0	0	0	0	0	0	0	0	0	0	0	0	0	0	0	0	0	0	0	0	1	2020-11-23	2	37	3	0	2021-06-01
1863	2022-01-17	30.982	0	2	4	5	1	0	0		1	2022-01-09	0	0	0	0	1	0	0	1	0	0	0	0	0	0	0	0	0	0	0	0	0	0	0	0	0	0	0	0	0	0	0		2	50.8	4	0	2022-01-17
1864	2022-01-06	30.8155	0	1	3	2	2		0		1	2021-12-31	0	1	0	0	1	0	0	0	1	0	0	0	0	0	0	0	0	0	0	0	0	0	0	0	0	0	0	0	0	0	0		2	38.6	4	0	2022-01-07
1865	2022-01-13	30.086	0	1	3	4		0	1	2022-01-10	1	2022-01-12	0	1	0	1	1	0	0	1	1	0	0	0	0	0	0	0	0	0	0	0	0	0	0	0	0	0	0	0	0	0	0		2	47.7	4	1	2022-01-13
1866	2021-01-26	29.2067	0	2	2	1	1	1	1	2021-01-22	1	2021-01-24	0	0	0	1	1	0	0	1	1	0	0	0	0	0	0	0	0	0	0	0	0	0	0	0	0	0	0	0	0	0	0		0	19.7	2	0	2021-01-26
1867	2021-04-12	29.4175	0	2	2	1	1	1	0		1	2021-04-10	0	0	0	0	0	0	0	1	1	0	0	0	0	0	0	0	0	0	0	0	0	0	0	0	0	0	0	0	0	0	0		2	27.4	3	0	2021-04-12
1868	2021-07-02	29.6422	0	2	2	1	1	1	0		1	2021-07-01	0	0	0	0	1	0	0	1	1	0	0	0	0	0	0	0	0	0	0	0	0	0	0	0	0	0	0	0	0	0	0		2	32.6	3	0	2021-07-02
1869	2021-08-24	29.5173	0	2	2	3	2	1	0		1	2021-08-22	0	1	0	1	1	0	0	0	1	0	0	0	0	0	0	0	0	0	0	0	0	0	0	0	0	0	0	0	0	0	1	2020-03-31	2	7.1	3	0	2021-08-24
1870	2022-01-14	29.914	0	2	2	3	2	1	1	2022-01-04	1	2022-01-12	0	1	0	1	0	0	0	0	0	0	0	0	0	0	0	0	0	0	0	0	0	0	0	0	0	0	0	0	0	0	1	2020-03-31	2	48.3	4	0	2022-01-14
1871	2021-06-11	29.251	0	2	4	5	1	0	1	2021-06-03	1	2021-06-06	0	1	0	1	1	0	0	1	1	0	0	0	0	0	0	0	0	0	0	0	0	0	0	0	0	0	0	0	0	0	0		2	37.6	3	0	2021-06-11
1872	2021-07-21	29.362	0	2	4	5	1	0	0		1	2021-07-20	0	0	0	1	0	0	0	1	1	0	0	0	0	0	0	0	0	0	0	0	0	0	0	0	0	0	0	0	0	0	0		2	25	3	0	2021-07-21
1873	2021-10-08	29.5811	0	2	4	5	1	0	0		1	2021-10-07	0	1	0	1	1	0	0	1	0	0	0	0	0	0	0	0	0	0	0	0	0	0	0	0	0	0	0	0	0	0	0		2	4.3	3	0	2021-10-08
1874	2021-11-26	29.7171	0	2	4	5	1	0	0		1	2021-11-24	0	1	0	0	1	0	0	1	0	0	0	0	0	0	0	0	0	0	0	0	0	0	0	0	0	0	0	0	0	0	0		2	6.8	4	0	2021-11-26
1875	2022-01-17	29.8613	0	2	4	5	1	0	0		1	2022-01-16	1	1	0	1	1	0	0	1	0	0	0	0	0	0	0	0	0	0	0	0	0	0	0	0	0	0	0	0	0	0	0		2	50.8	4	0	2022-01-17
1876	2022-01-20	29.6533	0	2	2	2	1	1	0		1	2022-01-19	0	1	0	1	1	0	0	0	0	0	0	0	0	0	0	0	0	0	0	0	0	0	0	0	0	0	0	0	0	0	1	2020-11-26	2	50	4	0	2022-01-20
1877	2021-04-30	28.4161	0	2	3	5	1	0	0		1	2021-04-26	0	0	0	0	1	0	0	1	1	0	0	0	0	0	0	0	0	0	0	0	0	0	0	0	0	0	0	0	0	0	0		2	26.4	3	0	2021-04-30
1878	2020-12-29	27.9196	0	2	3	2	1	0	0		1	2020-12-29	0	1	0	0	1	0	0	0	1	1	0	0	0	0	0	0	0	0	0	0	0	0	0	0	0	0	0	0	0	0	0		0	29.2	2	0	2020-12-29
1879	2021-12-20	28.9071	0	2	3	2	1	0	0		1	2021-12-19	0	1	0	1	1	0	0	1	1	1	0	0	0	0	0	0	0	0	0	0	0	0	0	0	0	0	0	0	0	0	1	2021-01-13	2	7.9	4	0	2021-12-20
1880	2022-01-11	28.9681	0	2	3	2	1	0	0		1	2022-01-07	1	1	0	1	1	0	0	1	1	0	0	0	0	0	0	0	0	0	0	0	0	0	0	0	0	0	0	0	0	0	1	2021-01-13	2	44.8	4	1	2022-01-11
1881	2020-11-24	27.5589	0	2	4	1	1	1	1	2020-11-20	1	2020-11-21	0	0	0	0	1	0	0	1	1	0	0	0	0	0	0	0	0	0	0	0	0	0	0	0	0	0	0	0	0	0	0		0	21.8	2	1	2020-11-25
1882	2020-12-07	27.4591	1	1	3	2	1	1	1	2020-12-03	0		0	0	0	0	0	0	0	0	0	0	0	0	0	0	0	0	0	0	0	0	0	0	0	0	0	0	0	0	0	0	0		0	23.6	2	1	2020-12-09
1883	2021-06-09	27.9695	1	1	3	2	1	1	0		1	2021-06-05	0	1	0	1	1	0	0	1	1	0	0	0	0	0	0	0	0	0	0	0	0	0	0	0	0	0	0	0	0	0	1	2020-12-09	1	37.7	3	0	2021-06-09
1884	2020-07-21	37.1012	1	1	3	2	2	1	0		1	2020-07-21	1	0	0	0	1	0	0	0	1	0	0	0	0	0	0	0	0	0	0	1	0	0	0	0	0	0	0	0	0	0	0		0	33.9	1	1	2020-07-22
1885	2021-07-07	27.9168	0	1	2	2			0		1	2021-07-07	0	0	0	1	1	0	0	1	0	1	0	0	0	0	0	0	0	0	0	0	0	0	0	0	0	0	0	0	0	0	1	2020-07-06	2	30.9	3	1	2021-07-08
1886	2022-01-04	28.2774	0	1	3	2	1	1	0		1	2022-01-02	0	1	0	1	0	0	0	1	0	0	0	0	0	0	0	0	0	0	0	1	0	0	0	0	0	0	0	0	0	0	0		2	33.7	4	0	2022-01-04
1887	2021-08-12	27.7781	0	2	4	1	1	1	0		1	2021-08-10	0	1	0	1	1	0	0	0	0	0	0	0	0	0	0	0	0	0	0	0	0	0	0	0	0	0	0	0	0	0	0		2	10	3	0	2021-08-12
1888	2022-01-03	28.1775	0	2	4	1	1	1	0		1	2022-01-01	0	0	0	1	1	0	0	1	1	0	0	0	0	0	0	0	0	0	0	0	0	0	0	0	0	0	0	0	0	0	0		2	32.9	4	1	2022-01-03
1889	2021-08-30	27.2122	1	2	5	6	1	0	0		1	2021-08-27	0	1	0	1	1	0	0	1	1	0	0	0	0	0	0	0	0	0	0	0	0	0	0	0	0	0	0	0	0	0	0		0	5.5	3	0	2021-08-30
1890	2020-07-24	25.7947	0	2	3	4	2	0	0		1	2020-07-20	0	0	0	0	0	1	1	0	0	0	0	0	0	0	0	0	0	0	0	0	0	0	0	0	0	0	0	0	0	0	0		0	32.3	1	1	2020-07-25
1891	2022-01-17	27.8779	0	2	4	6	1	0	0		1	2022-01-17	1	1	0	0	1	0	0	1	0	1	0	0	0	0	0	0	0	0	0	0	0	0	0	0	0	0	0	0	0	0	0		2	50.8	4	1	2022-01-17
1892	2021-08-17	26.9931	0	1	1	1	1	1	0		1	2021-08-16	0	0	0	0	1	0	0	1	1	0	0	0	0	0	0	0	0	0	0	0	0	0	0	0	0	0	0	0	0	0	1	2020-07-28	2	8.9	3	0	2021-08-18
1893	2021-02-19	25.8114	0	1	3	2	1	1	1	2021-02-14	0		0	0	0	0	0	0	0	0	0	0	0	0	0	0	0	0	0	0	0	0	0	0	0	0	0	0	0	0	0	0	0		0	10.6	2	0	2021-02-19
1894	2021-07-08	26.1692	0	2	3	2	1	1	0		1	2021-07-07	0	1	0	1	1	0	0	1	1	0	0	0	0	0	0	0	0	0	0	0	0	0	0	0	0	0	0	0	0	0	1	2020-04-16	2	29.7	3	0	2021-07-08
1895	2020-08-03	25.154	0	2	3	3	1	1	0		1	2020-08-01	0	1	0	0	1	1	1	0	1	0	0	0	0	0	0	0	0	0	0	0	0	0	0	0	0	0	0	0	0	0	0		0	32.7	1	1	2020-08-04
1896	2020-07-31	24.9043	0	2	4	6	2	0	0		1	2020-07-28	0	0	0	0	1	1	1	0	0	0	0	0	0	0	0	0	0	0	0	0	0	0	0	0	0	0	0	0	0	0	1	2020-04-20	0	30.5	1	0	2020-08-03
1897	2021-06-09	25.4313	1	1	4	1	1	0	0		1	2021-06-09	0	1	0	0	1	0	0	1	1	0	0	0	0	0	0	0	0	0	0	0	0	0	0	0	0	0	0	0	0	0	0		2	37.7	3	0	2021-06-09
1898	2021-09-08	25.6838	1	1	4	1	1	0	0		1	2021-09-08	0	1	0	0	1	0	0	1	0	0	0	0	0	0	0	0	0	0	0	0	0	0	0	0	0	0	0	0	0	0	0		2	4.2	3	0	2021-09-08
1899	2020-07-17	24.1026	0	1	3	4	1	0	1	2020-07-10	1	2020-07-14	1	1	0	0	0	0	0	0	0	0	0	0	0	0	0	0	0	0	0	0	0	0	0	0	0	0	0	0	0	0	0		0	29.2	1	1	2020-07-17
1900	2022-01-03	25.5867	0	1	3	4	1	0	0		1	2022-01-03	0	1	1	0	1	1	1	1	1	0	0	0	0	0	0	0	0	0	0	0	0	0	0	0	0	0	0	0	0	0	1	2020-07-17	2	32.9	4	0	2022-01-03
1901	2021-05-31	23.9057	0	1	2	2	1		0		1	2021-05-29	0	1	0	1	1	1	1	1	1	1	0	0	0	0	0	0	0	0	0	0	0	0	0	0	0	0	0	0	0	0	0		1	42	3	0	2021-05-31
1902	2021-12-22	23.4424	0	2	3	2			0		1	2021-12-21	0	0	0	1	1	0	0	1	1	1	0	0	0	0	0	0	0	0	0	0	0	0	0	0	0	0	0	0	0	0	0		2	9.2	4	0	2021-12-22
1903	2022-01-13	23.6117	0	1	5	5		0	1	2022-01-08	1	2022-01-12	0	0	0	0	0	0	0	1	1	0	0	0	0	0	0	0	0	0	0	1	0	0	0	0	0	0	0	0	0	0	0		2	47.7	4	0	2022-01-13
1904	2021-08-20	22.835	0	2	4	2	1	0	0		1	2021-08-20	0	0	0	1	1	0	0	0	0	0	0	0	0	0	1	0	0	0	0	0	0	0	0	0	0	0	0	0	0	0	0		2	7.1	3	0	2021-08-20
1905	2021-12-14	23.1567	0	2	4	2	1	0	0		1	2021-12-13	0	1	0	0	1	0	0	0	0	0	0	0	0	0	1	0	0	0	0	0	0	0	0	0	0	0	0	0	0	0	0		2	6.3	4	0	2021-12-14
1906	2022-01-18	23.2538	0	2	4	2	1	0	1	2022-01-14	1	2022-01-17	0	1	0	1	1	0	0	0	0	0	0	0	0	0	1	0	0	0	0	0	0	0	0	0	0	0	0	0	0	0	0		2	48.4	4	1	2022-01-18
1907	2020-08-21	21.2649	0	1	4	6	1	0	0		1	2020-08-14	0	1	1	0	0	0	0	0	0	0	0	0	0	0	0	0	0	0	0	0	0	0	0	0	1	0	0	0	0	0	0		0	28.9	1	0	2020-08-21
1908	2021-01-04	35.165	1	2	4	6	1	0	1	2021-01-03	0		0	0	0	0	0	0	0	0	0	0	0	0	0	0	0	0	0	0	0	0	0	0	0	0	0	0	0	0	0	0	0		0	40.9	2	0	2021-01-08
1909	2021-05-26	36.2275	0	1	3	4	1	1	0		1	2021-05-25	0	1	0	1	1	0	0	1	1	0	0	0	0	0	0	0	0	0	0	0	0	0	0	0	0	0	0	0	0	0	1	2020-07-25	2	34.4	3	0	2021-05-26
1910	2021-03-22	34.7517	0	1	5	5	1	0	0		1	2021-03-19	1	1	0	1	1	0	0	0	1	0	0	0	0	0	0	0	0	0	0	0	0	0	0	0	0	0	0	0	0	0	0		1	19.6	3	0	2021-03-23
1911	2020-07-22	29.6061	0	2	2	5	1	0	1	2020-07-17	1	2020-07-18	0	0	0	0	1	0	0	0	0	0	0	0	0	0	0	0	0	0	0	0	0	0	0	0	1	0	0	0	0	0	0		0	33.2	1	0	2020-07-23
1912	2021-09-20	30.1276	0	2	4	6	1	0	0		1	2021-09-19	0	1	0	0	1	0	0	0	1	0	0	0	0	0	0	0	0	0	0	0	0	0	0	0	0	0	0	0	0	0	1	2020-08-11	2	4.6	3	0	2021-09-20
1913	2020-07-21	28.8849	0	2	3	2	2		0		1	2020-07-19	0	0	0	0	1	0	0	0	1	0	0	0	0	0	0	0	0	0	0	0	0	0	0	0	0	0	0	0	0	0	0		0	33.9	1	1	2020-07-22
1914	2021-10-12	29.4258	0	1	3	2	1	1	0		1	2021-10-11	0	1	0	1	1	0	0	0	0	0	0	0	0	0	0	0	0	0	0	0	0	0	0	0	0	0	0	0	0	0	0		2	4.5	3	0	2021-10-12
1915	2022-01-03	29.6976	0	2	5	4		0	0		1	2022-01-01	1	1	0	1	1	0	0	1	1	0	0	0	0	0	0	0	0	0	0	0	0	0	0	0	0	0	0	0	0	0	0		2	32.9	4	0	2022-01-03
1916	2022-01-05	28.7018	0	2	5	3	2	1	0		1	2022-01-04	0	1	0	0	1	0	0	0	1	0	0	0	0	0	0	0	0	0	0	0	0	0	0	0	0	0	0	0	0	0	0		2	36.8	4	0	2022-01-06
1917	2021-04-19	28.0555	1	1	5	5	1	1	0		1	2021-04-11	0	1	0	1	1	0	0	0	0	0	0	0	0	0	0	0	0	0	0	0	0	0	0	0	0	0	0	0	0	0	0		0	29.5	3	0	2021-04-19
1918	2021-07-13	27.5922	1	1	3	4	1	0	0		1	2021-07-11	0	0	0	0	1	0	0	1	1	1	0	0	0	0	0	0	0	0	1	0	0	0	0	0	0	0	0	0	0	0	0		2	26.7	3	0	2021-07-13
1919	2021-07-12	27.4951	0	2	4	6	1	0	0		1	2021-07-11	0	0	0	1	1	0	0	1	0	0	0	0	0	0	0	0	0	0	0	0	0	0	0	0	0	0	0	0	0	0	0		2	30.1	3	0	2021-07-12
1920	2020-12-28	26.6186	1	2	4	6	1	0	0		1	2020-12-26	0	1	1	0	1	0	0	0	1	0	0	0	0	0	0	0	0	0	0	0	0	0	0	0	0	0	0	0	0	0	0		0	34.2	2	0	2020-12-28
1921	2021-07-27	27.2039	1	2	4	6	1	0	0		1	2021-07-26	0	0	0	1	1	1	1	0	0	0	0	0	0	0	0	0	0	0	0	0	0	0	0	0	0	0	0	0	0	0	0		2	18.3	3	0	2021-07-27
1922	2020-12-18	26.5104	0	2	3	1	1	1	1	2020-12-14	0		0	0	0	0	0	0	0	0	0	0	0	0	0	0	0	0	0	0	0	0	0	0	0	0	0	0	0	0	0	0	0		0	24	2	1	2020-12-21
1923	2022-01-06	26.4411	0	1	3	1	2	1	1	2022-01-04	1	2022-01-05	0	0	0	0	1	0	0	1	1	0	0	0	0	0	0	0	0	0	0	0	0	0	0	0	0	0	0	0	0	0	1	2020-08-04	2	38.6	4	0	2022-01-06
1924	2021-04-20	25.6588	1	1	4	6	1	0	1	2021-04-16	0		0	0	0	0	0	0	0	0	0	0	0	0	0	0	0	0	0	0	0	0	0	0	0	0	0	0	0	0	0	0	0		1	27.3	3	0	2021-04-22
1925	2020-08-03	24.9598	0	1	3	5	1	0	1	2020-07-30	1	2020-08-03	0	0	0	0	1	0	0	0	0	0	0	0	0	0	0	0	0	0	0	0	0	0	0	0	0	0	0	0	0	0	0		0	32.7	1	1	2020-08-04
1926	2021-05-19	24.5853	1	1	5	1	2	1	0		1	2021-05-18	1	1	0	0	1	0	0	0	1	0	0	0	0	0	0	0	0	0	0	0	0	0	0	0	0	0	0	0	0	0	1	2020-08-05	2	32.7	3	0	2021-05-19
1927	2021-06-24	24.5021	0	2	4	1	1	1	0		1	2021-06-23	0	1	0	0	0	0	0	1	0	0	0	0	0	0	0	0	0	0	0	0	0	0	0	0	0	0	0	0	0	0	0		2	36.2	3	1	2021-06-24
1928	2020-08-21	23.6449	1	1	5	1	2	1	1	2020-08-16	0		0	0	0	0	0	0	0	0	0	0	0	0	0	0	0	0	0	0	0	0	0	0	0	0	0	0	0	0	0	0	0		0	28.9	1	0	2020-08-24
1929	2021-07-29	24.1775	0	1	4	6	1	0	0		1	2021-07-28	0	0	0	1	1	0	0	0	0	0	0	0	0	0	0	0	0	0	0	0	0	0	0	0	0	0	0	0	0	0	0		2	16.8	3	0	2021-07-29
1930	2021-03-23	23.4591	0	1	4	5	1	0	0		1	2021-03-21	0	0	0	0	0	1	1	0	1	0	0	0	0	0	0	0	0	0	1	0	0	0	0	0	0	0	0	0	0	0	1	2020-12-30	0	17.7	3	0	2021-03-23
1931	2021-06-08	23.6727	0	1	4	5	1	0	0		1	2021-06-07	0	0	0	0	0	0	0	1	1	0	0	0	0	0	0	0	0	0	1	0	0	0	0	0	0	0	0	0	0	0	1	2020-12-30	2	41.9	3	0	2021-06-09
1932	2022-01-09	24.2691	0	1	5	2	1	1	0		1	2022-01-07	1	1	0	1	1	0	0	1	0	0	0	0	0	0	0	0	0	0	0	0	0	0	0	0	0	0	0	0	0	0	0		2	41.7	4	1	2022-01-09
1933	2022-01-07	23.4702	0	2	4	6	1	0	0		1	2022-01-05	1	1	0	1	0	0	0	1	1	0	0	0	0	0	0	0	0	0	0	0	0	0	0	0	0	0	0	0	0	0	0		2	39.2	4	1	2022-01-07
1934	2021-08-23	23.2538	0	1	3	1	1	1	0		1	2021-08-23	0	0	0	1	1	0	0	0	0	0	0	0	0	0	0	0	0	0	0	0	0	0	0	0	0	0	0	0	0	0	1	2020-08-27	2	7.9	3	0	2021-08-23
1935	2020-11-25	22.4521	1	1	3	3	2	1	1	2020-11-22	1	2020-11-24	0	1	0	0	1	0	0	1	1	0	0	0	0	0	0	0	0	0	0	0	0	0	0	0	0	0	0	0	0	0	0		0	19.6	2	0	2020-11-25
1936	2021-08-03	36.3301	0	1	5	5	1	0	0		1	2021-08-03	0	0	0	0	0	0	0	1	0	0	0	0	0	0	0	0	0	0	0	0	0	0	0	0	0	0	0	0	0	0	0		2	14.4	3	0	2021-08-03
1937	2021-05-10	35.3592	1	1	3	4	1	0	0		1	2021-05-08	0	1	0	1	1	0	0	1	0	0	0	0	0	0	0	0	0	0	0	0	0	0	0	0	0	0	0	0	0	0	1	2020-11-03	1	36.6	3	0	2021-05-10
1938	2021-08-11	35.5201	0	1	3	2	2	0	0		1	2021-08-11	0	1	0	1	1	0	0	1	1	0	0	0	0	0	0	0	0	0	1	0	0	0	0	0	0	0	0	0	0	0	1	2020-06-24	2	10.6	3	0	2021-08-11
1939	2021-12-28	35.9057	0	1	3	2	2	0	0		1	2021-12-28	0	1	0	1	0	0	0	1	1	1	0	0	0	0	0	0	0	0	1	0	0	0	0	0	0	0	0	0	0	0	1	2020-06-24	2	16.7	4	0	2021-12-29
1940	2020-12-06	34.8211	0	1	4	6	1	1	1	2020-12-05	0		0	0	0	0	0	0	0	0	0	0	0	0	0	0	0	0	0	0	0	0	0	0	0	0	0	0	0	0	0	0	0		0	21.4	2	0	2020-12-11
1941	2021-05-04	35.2344	0	1	4	6	1	1	0		1	2021-05-04	0	1	0	1	1	0	0	1	1	0	0	0	0	0	0	0	0	0	0	0	0	0	0	0	0	0	0	0	0	0	1	2021-01-05	2	28.1	3	0	2021-05-04
1942	2020-11-24	34.7961	0	3	1	5	1	1	1	2020-11-20	0		0	0	0	0	0	0	0	0	0	0	0	0	0	0	0	0	0	0	0	0	0	0	0	0	0	0	0	0	0	0	0		0	21.8	2	0	2020-11-26
1943	2022-01-11	35.9417	0	3	1	5	1	1	1	2022-01-05	1	2022-01-07	0	1	0	1	0	0	0	0	0	0	0	0	0	0	0	0	0	0	0	0	0	0	0	0	0	0	0	0	0	0	0		2	44.8	4	0	2022-01-11
1944	2021-06-18	35.0957	1	2	4	1	2	1	0		1	2021-06-16	0	0	0	0	1	0	0	0	0	0	0	0	0	0	0	0	0	0	0	1	0	0	0	0	0	0	0	0	0	0	1	2020-08-23	2	37	3	0	2021-06-18
1945	2021-08-17	35.2621	1	2	4	1	2	1	0		1	2021-08-15	0	1	0	1	1	0	0	1	1	0	0	0	0	0	0	0	0	0	0	1	0	0	0	0	0	0	0	0	0	0	1	2020-08-23	2	8.9	3	0	2021-08-17
1946	2020-07-24	34.2247	0	2	5	2	1	1	0		1	2020-07-23	0	0	0	0	1	0	0	0	0	0	0	0	0	0	0	0	0	0	0	0	0	0	0	0	0	0	0	0	0	0	0		0	32.3	1	1	2020-07-24
1947	2021-11-02	35.5173	0	2	5	2	1	1	0		1	2021-10-30	0	1	0	1	1	0	0	1	1	0	0	0	0	0	0	0	0	0	0	0	0	0	0	0	0	0	0	0	0	0	1	2020-07-24	2	5.5	4	0	2021-11-02
1948	2022-01-13	35.7282	0	1	3	2	2	1	0		1	2022-01-12	0	0	0	1	1	0	0	1	0	0	0	0	0	0	0	0	0	0	0	0	0	0	0	0	0	0	0	0	0	0	1	2020-08-22	2	47.7	4	0	2022-01-13
1949	2021-09-10	34.9958	1	2	1	1	1	1	0		1	2021-09-09	0	0	0	0	1	0	0	0	0	0	0	0	0	0	0	0	0	0	0	0	0	0	0	0	0	0	0	0	0	0	0		2	4.6	3	0	2021-09-10
1950	2022-01-18	35.251	0	2	3	3	1	1	0		1	2022-01-17	0	0	0	0	1	0	0	1	1	0	0	0	0	0	0	0	0	0	0	0	0	0	0	0	0	0	0	0	0	0	1	2020-09-02	2	48.4	4	0	2022-01-18
1951	2020-07-14	33.5173	0	2	3	1	2	1	0		1	2020-07-10	0	0	0	0	1	1	1	0	1	0	0	0	0	0	0	0	0	0	0	0	0	0	0	0	0	0	0	0	0	0	0		0	30.2	1	1	2020-07-14
1952	2021-06-10	34.2275	1	3	1	2	1	1	0		1	2021-06-09	0	1	0	1	0	0	0	0	0	0	0	0	0	0	0	0	0	0	0	1	0	0	0	0	0	0	0	0	0	0	1	2020-07-05	2	37.3	3	0	2021-06-10
1953	2022-01-20	34.7878	0	2	4	6	1	0	0		1	2022-01-19	0	1	0	1	1	0	0	0	0	0	0	0	0	0	0	0	0	0	0	0	0	0	0	0	0	0	0	0	0	0	0		2	50	4	1	2022-01-20
1954	2021-09-13	34.6075	1	2	5	2	1	1	0		1	2021-09-10	0	0	0	0	0	0	0	1	1	0	0	0	0	0	0	0	0	0	0	0	0	0	0	0	0	0	0	0	0	0	0		0	4.2	3	0	2021-09-14
1955	2022-01-03	34.9182	1	2	5	2	1	1	0		1	2021-12-30	0	0	1	1	0	0	0	1	1	0	0	0	0	0	0	0	0	0	0	0	0	0	0	0	0	0	0	0	0	0	0		2	32.9	4	0	2022-01-03
1956	2021-10-04	34.3079	0	2	5	5	1	0	0		1	2021-10-03	0	0	0	1	1	0	0	0	0	0	0	0	0	0	1	0	0	0	0	0	0	0	0	0	0	0	0	0	0	0	0		2	4.4	3	0	2021-10-04
1957	2020-12-31	33.4175	0	1	5	4	1	1	0		1	2020-12-29	0	0	0	0	1	0	0	1	1	0	0	0	0	0	0	0	0	0	0	0	0	0	0	0	0	0	0	0	0	0	1	2020-07-30	0	30	2	0	2020-12-31
1958	2021-01-20	33.473	0	1	5	4	1	1	1	2021-01-12	0		0	0	0	0	0	0	0	0	0	0	0	0	0	0	0	0	0	0	0	0	0	0	0	0	0	0	0	0	0	0	1	2020-07-30	0	23.6	2	0	2021-01-20
1959	2021-11-26	34.3329	0	1	5	4	1	1	0		1	2021-11-25	0	1	0	1	0	0	0	0	0	0	0	0	0	0	0	0	0	0	0	0	0	0	0	0	0	0	0	0	0	0	1	2020-07-30	2	6.8	4	0	2021-11-26
1960	2020-07-29	32.8044	0	2	1	5	2	0	0		1	2020-07-28	0	0	0	0	1	0	0	0	1	0	0	0	0	0	1	0	0	0	0	0	1	0	0	0	0	0	0	0	0	0	0		0	30.7	1	1	2020-07-29
1961	2021-09-23	33.9723	0	2	1	5	2	0	0		1	2021-09-22	0	1	0	1	1	0	0	0	0	0	0	0	0	0	1	0	0	0	0	0	1	0	0	0	0	0	0	0	0	0	1	2020-07-30	2	4.4	3	0	2021-09-23
1962	2021-10-15	34.086	0	2	2	1	1	1	0		1	2021-10-13	0	0	0	1	1	0	0	0	0	0	0	0	0	0	0	0	0	0	0	0	0	0	0	0	0	0	0	0	0	0	0		2	4.9	3	0	2021-10-15
1963	2021-04-25	33.4008	0	2	4	5	1	0	1	2021-04-23	0		0	0	0	0	0	0	0	0	0	0	0	0	0	0	0	0	0	0	0	0	0	0	0	0	0	0	0	0	0	0	0		1	30.1	3	0	2021-04-29
1964	2022-01-13	34.1304	0	2	4	5	1	0	0		1	2022-01-12	1	1	0	0	1	0	0	1	0	0	0	0	0	0	0	0	0	0	0	0	0	0	0	0	0	0	0	0	0	0	0		2	47.7	4	1	2022-01-14
1965	2020-07-28	33.3564	0	2	1	5	1	1	0		1	2020-07-26	0	1	0	0	1	1	1	0	0	0	0	0	0	0	0	0	0	0	0	1	0	0	0	0	0	0	0	0	0	0	0		0	31.6	1	0	2020-07-29
1966	2020-12-23	33.767	0	2	1	5	1	1	1	2020-12-18	1	2020-12-21	0	1	0	0	1	0	0	0	1	0	0	0	0	0	0	0	0	0	0	1	0	0	0	0	0	0	0	0	0	0	0		0	24	2	1	2020-12-24
1967	2022-01-03	34.81	0	2	1	5	1	1	0		1	2022-01-01	0	1	1	1	1	0	0	1	1	0	0	0	0	0	0	0	0	0	0	1	0	0	0	0	0	0	0	0	0	0	1	2020-12-24	2	32.9	4	0	2022-01-03
1968	2020-11-11	32.9653	0	2	4	2	1	1	0		1	2020-11-10	0	1	0	0	1	0	0	1	1	1	0	0	0	0	0	0	0	0	0	0	0	0	0	0	0	0	0	0	0	0	0		0	19.2	2	0	2020-11-12
1969	2021-01-07	33.1234	0	2	4	2	1	1	0		1	2021-01-06	0	0	0	1	1	0	0	1	0	0	0	0	0	0	0	0	0	0	0	0	0	0	0	0	0	0	0	0	0	0	0		0	31.1	2	1	2021-01-07
1970	2021-09-02	33.7836	0	2	4	2	1	1	0		1	2021-09-01	0	1	0	1	1	0	0	0	1	0	0	0	0	0	0	0	0	0	0	0	0	0	0	0	0	0	0	0	0	0	1	2021-01-07	1	5.6	3	0	2021-09-02
1971	2020-08-05	32.5187	1	2	1	2		0	1	2020-07-29	0		0	0	0	0	0	0	0	0	0	0	0	0	0	0	0	0	0	0	0	0	0	0	0	0	0	0	0	0	0	0	0		0	30.6	1	1	2020-08-05
1972	2020-12-30	32.8738	0	2	3	2	2	1	1	2020-12-28	1	2020-12-29	0	0	0	0	1	1	1	1	1	0	0	0	0	0	0	0	0	0	0	0	0	0	0	0	0	0	0	0	0	0	0		0	29.6	2	1	2020-12-31
1973	2021-08-26	33.4008	1	1	4	6	1	0	0		1	2021-08-19	1	1	0	0	1	0	0	1	0	0	0	0	0	0	0	0	0	0	0	0	0	0	0	0	0	0	0	0	0	0	0		2	6.2	3	0	2021-08-26
1974	2020-11-21	33.4563	0	2	2	5	1	0	0		1	2020-11-20	0	1	0	0	1	0	0	1	1	0	0	0	0	0	1	0	1	0	0	0	0	0	0	0	0	0	0	0	0	0	0		0	20.1	2	0	2020-11-23
1975	2021-06-10	34.0139	0	2	2	5	1	0	0		1	2021-06-09	0	1	0	1	1	0	0	1	1	0	0	0	0	0	1	0	1	0	0	0	0	0	0	0	0	0	0	0	0	0	0		1	37.3	3	0	2021-06-10
1976	2020-11-18	33.5423	0	1	3	4	1	1	1	2020-11-12	0		0	0	0	0	0	0	0	0	0	0	0	0	0	0	0	0	0	0	0	0	0	0	0	0	0	0	0	0	0	0	0		0	21.1	2	0	2020-11-18
1977	2020-11-19	32.0527	0	1	3	2	1	1	0		1	2020-11-19	0	0	0	0	1	0	0	1	0	0	0	0	0	0	0	0	0	0	1	0	0	0	0	0	0	0	0	0	0	0	0		0	20.6	2	0	2020-11-20
1978	2020-12-29	32.1637	0	1	3	2	1	1	0		1	2020-12-29	0	1	0	0	1	0	0	1	1	0	0	0	0	0	0	0	0	0	1	0	0	0	0	0	0	0	0	0	0	0	0		0	29.2	2	1	2020-12-30
1979	2020-12-09	32.0583	1	2	2	6	1	0	0		1	2020-12-09	0	1	0	0	1	0	0	0	1	1	0	0	0	0	0	0	0	0	0	0	0	1	0	0	0	0	0	0	0	0	0		0	28.3	2	0	2020-12-10
1980	2021-07-07	32.6408	1	2	2	6	1	0	0		1	2021-07-07	0	0	0	0	1	0	0	1	1	0	0	0	0	0	0	0	0	0	0	0	0	1	0	0	0	0	0	0	0	0	0		2	30.9	3	0	2021-07-08
1981	2021-12-09	33.0707	1	2	2	6	1	0	0		1	2021-12-08	0	0	0	1	1	0	0	1	1	0	0	0	0	0	0	0	0	0	0	0	0	1	0	0	0	0	0	0	0	0	0		2	5.2	4	0	2021-12-09
1982	2021-12-15	33.0874	1	2	2	6	1	0	0		1	2021-12-14	0	1	0	1	1	0	0	1	1	0	0	0	0	0	0	0	0	0	0	0	0	1	0	0	0	0	0	0	0	0	0		2	6.3	4	0	2021-12-15
1983	2022-01-20	33.1872	1	2	2	6	1	0	0		1	2022-01-17	0	1	0	1	0	0	0	1	1	1	0	0	0	0	0	0	0	0	0	0	0	1	0	0	0	0	0	0	0	0	0		2	50	4	1	2022-01-20
1984	2020-11-25	31.7642	1	2	5	3	1	1	1	2020-11-23	1	2020-11-24	0	1	0	0	1	0	0	1	1	0	0	0	0	0	0	0	0	0	0	0	0	0	0	0	0	0	0	0	0	0	0		0	19.6	2	0	2020-11-25
1985	2020-07-30	31.5062	0	2	1	2	1	1	1	2020-07-28	1	2020-07-29	1	0	0	0	1	1	1	0	1	0	0	0	0	0	0	0	0	0	0	0	0	0	0	0	0	0	0	0	0	0	0		0	32.3	1	1	2020-08-03
1986	2021-04-26	31.9584	1	2	1	1	1	1	0		1	2021-04-22	0	1	0	1	1	0	0	1	0	0	0	0	0	0	0	0	0	0	0	0	0	0	0	0	0	0	0	0	0	0	0		2	30.1	3	0	2021-04-26
1987	2021-06-24	32.1221	1	2	1	1	1	1	0		1	2021-06-23	1	1	0	0	1	0	0	1	1	1	0	0	0	0	0	0	0	0	0	0	0	0	0	0	0	0	0	0	0	0	0		2	36.2	3	0	2021-06-24
1988	2021-09-17	32.3578	1	2	1	1	1	1	0		1	2021-09-11	0	1	0	1	1	0	0	0	1	0	0	0	0	0	0	0	0	0	0	0	0	0	0	0	0	0	0	0	0	0	0		2	4.3	3	0	2021-09-17
1989	2022-01-04	32.7212	0	2	1	2	2	1	0		1	2022-01-02	0	1	0	1	1	0	0	0	1	0	0	0	0	0	0	0	0	0	0	0	0	0	0	0	0	0	0	0	0	0	0		2	33.7	4	1	2022-01-04
1990	2021-03-23	31.2455	0	2	1	4	2	1	0		1	2021-03-20	1	1	0	0	1	0	0	1	1	0	0	0	0	1	0	0	0	0	0	0	0	0	0	0	0	0	0	0	0	0	0		1	17.7	3	0	2021-03-23
1991	2021-01-19	30.896	0	2	1	5	1	0	1	2021-01-17	0		0	0	0	0	0	0	0	0	0	0	0	0	0	0	0	0	0	0	0	0	0	0	0	0	0	0	0	0	0	0	0		0	25.3	2	0	2021-01-22
1992	2021-03-08	30.6963	0	1	4	6	1	0	0		1	2021-03-04	0	0	0	1	1	0	0	1	0	0	0	0	0	0	0	0	0	0	0	0	0	0	0	0	0	0	0	0	0	0	0		0	10.8	3	0	2021-03-08
1993	2021-06-21	30.9875	0	1	4	6	1	0	0		1	2021-06-19	1	0	0	1	1	0	0	1	0	0	0	0	0	0	0	0	0	0	0	0	0	0	0	0	0	0	0	0	0	0	0		2	41.6	3	0	2021-06-21
1994	2021-12-02	31.4424	0	1	4	6	1	0	0		1	2021-12-01	0	1	0	1	1	0	0	1	1	1	0	0	0	0	0	0	0	0	0	0	0	0	0	0	0	0	0	0	0	0	0		2	6.4	4	0	2021-12-02
1995	2022-01-11	31.5534	0	1	4	6	1	0	1	2022-01-03	1	2022-01-05	0	1	1	0	1	0	0	1	1	0	0	0	0	0	0	0	0	0	0	0	0	0	0	0	0	0	0	0	0	0	0		2	44.8	4	0	2022-01-12
1996	2021-11-12	30.9015	1	2	1	5	2	1	0		1	2021-11-11	0	0	0	1	1	0	0	1	0	0	0	0	0	0	0	0	0	0	0	0	0	0	0	0	0	0	0	0	0	0	1	2020-11-05	2	6.2	4	0	2021-11-12
1997	2020-07-31	29.3315	0	2	4	2	1	0	1	2020-07-24	1	2020-07-30	0	0	0	0	0	0	0	0	1	0	0	0	0	0	0	0	0	0	0	0	0	0	0	0	0	0	0	0	0	0	0		0	30.5	1	0	2020-07-31
1998	2021-01-08	29.7781	0	1	4	2	1	0	0		1	2021-01-04	0	1	0	0	0	1	1	1	0	0	0	0	0	0	0	0	0	0	0	0	0	0	0	0	0	0	0	0	0	0	0		0	30.5	2	1	2021-01-08
1999	2022-01-21	30.8266	0	1	4	2	1	0	0		1	2022-01-20	0	1	0	1	1	0	0	1	0	0	0	0	0	0	0	0	0	0	0	0	0	0	0	0	0	0	0	0	0	0	1	2021-01-08	2	51.2	4	0	2022-01-21
[truncated: 499 more rows]

## Sheet: Data code
Variable	Definition	Code
Id	Code of participant by visit.	sequence starting at 1
Episode_date	Date of the episode of suspected SARS-CoV-2 infection	MM-DD-YYYY
Age	Participant's age.	Continous
Sex	Participant's sex.	0: Female 1: Male
Socioeconomic	Participant's socioeconomic status.	1: Low socioeconomic status. 2: Middle socioeconomic status. 3: High socioeconomic status.
Occupation	Type of occupation	1: Physician 2: Nurse 3: Nurse assistant 4: Administrative 5: Other
Service	Place of work of the participant in the hospital	1: Emergency room ambulatory or diagnosis 2: General wards 3: Intensive care unit 4: Surgical areas 5: Ambulatory and diagnostic services 6: Administrative offices and others workers not in direct contacts with Healthcare workers.
Shift	Participant's shift job. Any participant who reports doing night shifts is classified as a night shift.	0: day shift 1: night shift
Work_covid	Participants who work in the COVID area.	0: no 1: yes
Cont_est	HCW who was less than 6 feet away from a SARS-CoV-2 infected person (laboratory-confirmed or a clinical diagnosis) for a cumulative total of 15 minutes without personal protection elements.	0: no 1: yes
Date_contest	Date of the close contact previous of the episode of suspected SARS-CoV-2 infection.	MM-DD-YYYY
Symptomatic	Healthcare worker symptomatic during the suspected episode of SARS-CoV-2 infection.	0: no 1: yes
Date_symptoms	Date of onset of symptoms during the episode of suspected SARS-CoV-2 infection.	MM-DD-YYYY
Fever	Healthcare worker has fever during the episode of suspected SARS-CoV-2 infection.	0. No 1. Yes
Cough	Healthcare worker has cough during the episode of suspected SARS-CoV-2 infection.	0. No 1. Yes
Dyspnea	Healthcare worker has shortness of breath during the episode of suspected SARS-CoV-2 infection.	0. No 1. Yes
Rhinorrhea	Healthcare worker has rhinorrhea during the episode of suspected SARS-CoV-2 infection.	0. No 1. Yes
Odynophagia	Healthcare worker has Odynophagia during the episode of suspected SARS-CoV-2 infection.	0. No 1. Yes
Anosmia	Healthcare worker has loss of smell during the episode of suspected SARS-CoV-2 infection.	0. No 1. Yes
Dysgeusia	Healthcare worker has loss of taste during the episode of suspected SARS-CoV-2 infection.	0. No 1. Yes
Headache	Healthcare worker has headache during the episode of suspected SARS-CoV-2 infection.	0. No 1. Yes
Fatigue/weakness	Healthcare worker has fatigue or weakness during the episode of suspected SARS-CoV-2 infection.	0. No 1. Yes
Diarrhea	Healthcare worker has diarrhea during the episode of suspected SARS-CoV-2 infection.	0. No 1. Yes
Myalgia	Healthcare worker has myalgia during the episode of suspected SARS-CoV-2 infection.	0. No 1. Yes
Arthralgia	Healthcare worker has arthralgia during the episode of suspected SARS-CoV-2 infection.	0. No 1. Yes
Hypertension	Healthcare worker has hypertension.	0. No 1. Yes
Chroniccardiac	Healthcare worker has chronic cardiac disease.	0. No 1. Yes
Hypothyroidism	Healthcare worker has hypothyroidism.	0. No 1. Yes
Hyperthyroidism	Healthcare worker has hyperthyroidism.	0. No 1. Yes
Diabetes	Healthcare worker has diabetes mellitus.	0. No 1. Yes
Chronickidneydisease	Healthcare worker has chronic kidney disease	0. No 1. Yes
Obesity	Healthcare worker is currently obese.	0. No 1. Yes
Asthma	Healthcare worker has asthma	0. No 1. Yes
Neoplasm	Healthcare worker has cancer.	0. No 1. Yes
HIV	Healthcare worker has HIV.	0. No 1. Yes
Connective	Healthcare worker has connective tissue disease.	0. No 1. Yes
Osteoarthritis	Healthcare worker has osteoarthritis.	0. No 1. Yes
Migraine	Healthcare worker currently has migraine.	0. No 1. Yes
Epilepsy	Healthcare worker currently has epilepsy	0. No 1. Yes
OSAHS	Healthcare worker has Obstructive sleep apnea hypopnea syndrome (OSAHS)	0. No 1. Yes
Chronicpulmonary	Patient has chronic pulmonary obstructive disease	0. No 1. Yes
Liverdisease	Healthcare worker has chronic liver disease	0. No 1. Yes
Other	Healthcare worker has other not listed comorbidity	0. No 1. Yes
History_prev	History of previous SARS-CoV-2 infection.	0: no 1: yes
Date_history	Date of the previous SARS-CoV-2 infection.	MM-DD-YYYY
Vaccine_covid	SARS-CoV-2 vaccination schedule previous to the episode of suspected SARS-CoV-2 infection. An incomplete vaccination schedule was defined as only having one dose of the vaccine. A complete vaccination schedule was defined as having the complete basic schedule with or without a booster dose.	1: No vaccine 2: Incomplete schedule 3: Complete schedule
Positivity_ percentage	Percentage of SARS-CoV-2 tests positivity in the city of Bogotá on the day before the health-care worker had the RT-PCR test done.	Continuous
Epidemic_waves	The episodes were assigned to the first, second, third, and fourth epidemic waves based on the Colombian COVID molecular epidemiology, according to the following dates: March 6, 2020, to September 30, 2020; October 1, 2020, to February 28, 2021; March 1, 2021, to October 30, 2021; and November 1, 2021, to February 2, 2022.	1: First epidemic wave 2: Second epidemic wave 3: Third epidemic wave 4: Fourth epidemic wave
Outcome_PCR	Result of SARS-CoV-2 RT-PCR of healthcare workers during the episode of suspected SARS-CoV-2 infection.	0: negative 1: positive
Date_PCR	Date on which the health worker performed the RT-PCR for SARS-CoV-2 during the episode.	MM-DD-YYYY
